# Supplementary material for: Analyzing a putative enhancer of optic disc morphology
Source: BMC Genet. 2020 Oct 22;21(Suppl 1):73. doi: 10.1186/s12863-020-00873-z (PMC7583307; doi:10.1186/s12863-020-00873-z)
Supplement: Supplementary file 2 — Additional file 2. Data on 1000G 15-fold SNPs haplotypes of 2000 individuals studied. [file 12863_2020_873_MOESM2_ESM.xlsx]

## Sheet: SAS
Supplementary Table S2a. 15-fold haplotypes from 1000GP phase 3 for South Asian descent populations (SAS)
** - GWAS SNPs; ^ = casual GTEX eQTL SNP
	Individual ID	rs1192415**	rs4658101**	rs4658103	rs11165071	rs10874833^	rs11165072	rs12037771	rs12036943	rs4658246	rs1192419**	rs981554	rs6671034	rs6604047	rs6604048	rs6604049
	HG01583	A	G	A	A	G	G	C	G	A	G	G	G	G	A	G
		A	G	A	A	G	G	C	G	A	G	G	G	G	A	G
	HG01586	G	A	G	G	C	T	T	A	T	A	A	A	A	T	A
		A	G	A	A	G	G	C	G	A	G	G	G	G	A	G
	HG01589	A	G	G	G	C	T	T	A	T	G	A	A	A	T	A
		A	G	A	A	G	G	C	G	A	G	G	G	G	A	G
	HG01593	G	A	G	G	C	T	T	A	T	A	A	A	A	T	A
		A	G	A	A	G	G	C	G	A	G	G	G	G	A	G
	HG02490	A	G	A	A	G	G	C	G	A	G	G	G	G	A	G
		A	G	A	A	G	G	C	G	A	G	G	G	G	A	G
	HG02491	G	A	G	G	C	T	T	A	T	A	A	A	A	T	A
		A	G	A	A	G	G	C	G	A	G	G	G	G	A	G
	HG02493	G	A	G	G	C	T	T	A	T	A	A	A	A	T	A
		A	G	A	A	G	G	C	G	A	G	G	G	G	A	G
	HG02494	A	G	A	A	G	G	C	G	A	G	G	G	G	A	G
		A	G	A	A	G	G	C	G	A	G	G	G	G	A	G
	HG02597	A	G	A	A	G	G	C	G	A	G	G	G	G	A	G
		A	G	A	A	G	G	C	G	A	G	G	G	G	A	G
	HG02600	A	G	A	A	G	G	C	G	A	G	G	G	G	A	G
		A	G	A	A	G	G	C	G	A	G	G	G	G	A	G
	HG02601	A	G	A	A	G	G	C	G	A	G	G	G	G	A	G
		A	G	A	A	G	G	C	G	A	G	G	G	G	A	G
	HG02603	A	G	A	A	G	G	C	G	A	G	G	G	G	A	G
		A	G	A	A	G	G	C	G	A	G	G	G	G	A	G
	HG02604	G	A	G	G	C	T	T	A	T	A	A	A	A	T	A
		A	G	G	G	C	T	T	A	T	G	A	A	A	T	A
	HG02648	A	G	A	A	G	G	C	G	A	G	G	G	G	A	G
		A	G	A	A	G	G	C	G	A	G	G	G	G	A	G
	HG02649	G	A	G	G	C	T	T	A	T	A	A	A	A	T	A
		A	G	G	G	C	T	T	A	T	G	A	A	A	T	A
	HG02651	A	G	A	A	G	G	C	G	A	G	G	G	G	A	G
		A	G	A	A	G	G	C	G	A	G	G	G	G	A	G
	HG02652	A	G	A	A	G	G	C	G	A	G	G	G	G	A	G
		A	G	A	A	G	G	C	G	A	G	G	G	G	A	G
	HG02654	G	A	G	G	C	T	T	A	T	A	A	A	A	T	A
		A	G	A	A	G	G	C	G	A	G	G	G	G	A	G
	HG02655	G	A	G	G	C	T	T	A	T	A	A	A	A	T	A
		A	G	A	A	G	G	C	G	A	G	G	G	G	A	G
	HG02657	A	G	A	A	G	G	C	G	A	G	G	G	G	A	G
		A	G	A	A	G	G	C	G	A	G	G	G	G	A	G
	HG02658	A	G	A	A	G	G	C	G	A	G	G	G	G	A	G
		A	G	A	A	G	G	C	G	A	G	G	G	G	A	G
	HG02660	G	A	G	G	C	T	T	A	T	A	A	A	A	T	A
		A	G	A	A	G	G	C	G	A	G	G	G	G	A	G
	HG02661	G	A	G	G	C	T	T	A	T	A	A	A	A	T	A
		A	G	A	A	G	G	C	G	A	G	G	G	G	A	G
	HG02681	A	G	A	A	G	G	C	G	A	G	G	G	G	A	G
		A	G	A	A	G	G	C	G	A	G	G	G	G	A	G
	HG02682	G	A	G	G	C	T	T	A	T	A	A	A	A	T	A
		A	G	A	A	G	G	C	G	A	G	G	G	G	A	G
	HG02684	A	G	A	A	G	G	C	G	A	G	G	G	G	A	G
		A	G	A	A	G	G	C	G	A	G	G	G	G	A	G
	HG02685	G	A	G	G	C	T	T	A	T	A	A	A	A	T	A
		A	G	A	A	G	G	C	G	A	G	G	G	G	A	G
	HG02687	A	G	A	A	G	G	C	G	A	G	G	G	G	A	G
		A	G	A	A	G	G	C	G	A	G	G	G	G	A	G
	HG02688	A	G	A	G	G	G	C	G	A	G	G	G	G	A	G
		A	G	A	A	G	G	C	G	A	G	G	G	G	A	G
	HG02690	G	A	G	G	C	T	T	A	T	A	A	A	A	T	A
		G	A	G	G	C	T	T	A	T	A	A	A	A	T	A
	HG02691	G	A	G	G	C	T	T	A	T	A	A	A	A	T	A
		A	G	A	A	G	G	C	G	A	G	G	G	G	A	G
	HG02694	G	A	G	G	C	T	T	A	T	A	A	A	A	T	A
		A	G	A	A	G	G	C	G	A	G	G	G	G	A	G
	HG02696	G	A	G	G	C	T	T	A	T	A	A	A	A	T	A
		A	G	A	A	G	G	C	G	A	G	G	G	G	A	G
	HG02697	G	A	G	G	C	T	T	A	T	A	A	A	A	T	A
		A	G	A	A	G	G	C	G	A	G	G	G	G	A	G
	HG02699	G	A	G	G	C	T	T	A	T	A	A	A	A	T	A
		A	G	A	A	G	G	C	G	A	G	G	G	G	A	G
	HG02700	G	A	G	G	C	T	T	A	T	A	A	A	A	T	A
		G	A	G	G	C	T	T	A	T	A	A	A	A	T	A
	HG02724	A	G	A	A	G	G	C	G	A	G	G	G	G	A	G
		A	G	A	A	G	G	C	G	A	G	G	G	G	A	G
	HG02725	G	A	G	G	C	T	T	A	T	A	A	A	A	T	A
		G	A	G	G	C	T	T	A	T	A	A	A	A	T	A
	HG02727	A	G	A	A	G	G	C	G	A	G	G	G	G	A	G
		A	G	A	A	G	G	C	G	A	G	G	G	G	A	G
	HG02728	G	A	G	G	C	T	T	A	T	A	A	A	A	T	A
		A	G	A	A	G	G	C	G	A	G	G	G	G	A	G
	HG02731	G	A	G	G	C	T	T	A	T	A	A	A	A	T	A
		A	G	A	A	G	G	C	G	A	G	G	G	G	A	G
	HG02733	G	A	G	G	C	T	T	A	T	A	A	A	G	T	A
		A	G	A	A	G	G	C	G	A	G	G	G	G	A	G
	HG02734	A	G	A	A	G	G	C	G	A	G	G	G	G	A	G
		A	G	A	A	G	G	C	G	A	G	G	G	G	A	G
	HG02736	G	A	G	G	C	T	T	A	T	A	A	A	A	T	A
		A	G	A	A	G	G	C	G	A	G	G	G	G	A	G
	HG02737	A	G	A	A	G	G	C	G	A	G	G	G	G	A	G
		A	G	A	A	G	G	C	G	A	G	G	G	G	A	G
	HG02774	G	A	G	G	C	T	T	A	T	A	A	A	A	T	A
		G	A	G	G	C	T	T	A	T	A	A	A	A	T	A
	HG02775	A	G	A	A	G	G	C	G	A	G	G	G	G	A	G
		A	G	A	A	G	G	C	G	A	G	G	G	G	A	G
	HG02778	A	G	G	G	C	T	T	A	T	G	A	A	A	T	A
		A	G	A	A	G	G	C	G	A	G	G	G	G	A	G
	HG02780	A	G	G	G	C	T	T	A	T	G	A	A	A	T	A
		A	G	A	A	G	G	C	G	A	G	G	G	G	A	G
	HG02783	A	G	A	A	G	G	C	G	A	G	G	G	G	A	G
		A	G	A	A	G	G	C	G	A	G	G	G	G	A	G
	HG02784	A	G	A	A	G	G	C	G	A	G	G	G	G	A	G
		A	G	A	A	G	G	C	G	A	G	G	G	G	A	G
	HG02786	A	G	G	G	C	T	T	A	T	G	A	A	A	T	A
		A	G	A	A	G	G	C	G	A	G	G	G	G	A	G
	HG02787	A	G	A	A	G	G	C	G	A	G	G	G	G	A	G
		A	G	A	A	G	G	C	G	A	G	G	G	G	A	G
	HG02789	A	G	A	A	G	G	C	G	A	G	G	G	G	A	G
		A	G	A	A	G	G	C	G	A	G	G	G	G	A	G
	HG02790	G	A	G	G	C	T	T	A	T	A	A	A	A	T	A
		A	G	A	A	G	G	C	G	A	G	G	G	G	A	G
	HG02792	A	G	A	A	G	G	C	G	A	G	G	G	G	A	G
		A	G	A	A	G	G	C	G	A	G	G	G	G	A	G
	HG02793	A	G	A	A	G	G	C	G	A	G	G	G	G	A	G
		A	G	A	A	G	G	C	G	A	G	G	G	G	A	G
	HG03006	G	A	G	G	C	T	T	A	T	A	A	A	A	T	A
		A	G	A	A	G	G	C	G	A	G	G	G	G	A	G
	HG03007	G	A	G	G	C	T	T	A	T	A	A	A	A	T	A
		A	G	A	A	G	G	C	G	A	G	G	G	G	A	G
	HG03009	G	A	G	G	C	T	T	A	T	A	A	A	A	T	A
		A	G	A	A	G	G	C	G	A	G	G	G	G	A	G
	HG03012	G	A	G	G	C	T	T	A	T	A	A	A	A	T	A
		A	G	A	A	G	G	C	G	A	G	G	G	G	A	G
	HG03015	G	A	G	G	C	T	T	A	T	A	A	A	A	T	A
		G	A	G	G	C	T	T	A	T	A	G	G	G	A	G
	HG03016	A	G	A	A	G	G	C	G	A	G	G	G	G	A	G
		A	G	A	A	G	G	C	G	A	G	G	G	G	A	G
	HG03018	G	A	G	G	C	T	T	A	T	A	A	A	A	T	A
		A	G	A	A	G	G	C	G	A	G	G	G	G	A	G
	HG03019	A	G	A	A	G	G	C	G	A	G	G	G	G	A	G
		A	G	A	A	G	G	C	G	A	G	G	G	G	A	G
	HG03021	A	G	A	A	G	G	C	G	A	G	G	G	G	A	G
		A	G	A	A	G	G	C	G	A	G	G	G	G	A	G
	HG03022	G	A	G	G	C	T	T	A	T	A	G	G	G	A	G
		A	G	A	A	G	G	C	G	A	G	G	G	G	A	G
	HG03228	G	A	G	G	C	T	T	A	T	A	A	A	A	T	A
		A	G	A	A	G	G	C	G	A	G	G	G	G	A	G
	HG03229	G	A	G	G	C	T	T	A	T	A	A	A	A	T	A
		A	G	A	A	G	G	C	G	A	G	G	G	G	A	G
	HG03234	G	A	G	G	C	T	T	A	T	A	A	A	A	T	A
		A	G	A	A	G	G	C	G	A	G	G	G	G	A	G
	HG03235	G	A	G	G	C	T	T	A	T	A	A	A	A	T	A
		A	G	A	A	G	G	C	G	A	G	G	G	G	A	G
	HG03237	A	G	A	A	G	G	C	G	A	G	G	G	G	A	G
		A	G	A	A	G	G	C	G	A	G	G	G	G	A	G
	HG03238	G	A	G	G	C	T	T	A	T	A	A	A	A	T	A
		A	G	A	A	G	G	C	G	A	G	G	G	G	A	G
	HG03488	A	G	A	A	G	G	C	G	A	G	G	G	G	A	G
		A	G	A	A	G	G	C	G	A	G	G	G	G	A	G
	HG03490	G	A	G	G	C	T	T	A	T	A	A	A	A	T	A
		A	G	A	A	G	G	C	G	A	G	G	G	G	A	G
	HG03491	A	G	A	A	G	G	C	G	A	G	G	G	G	A	G
		A	G	A	A	G	G	C	G	A	G	G	G	G	A	G
	HG03585	A	G	A	A	G	G	C	G	A	G	G	G	G	A	G
		A	G	A	A	G	G	C	G	A	G	G	G	G	A	G
	HG03589	G	A	G	G	C	T	T	A	T	A	A	A	A	T	A
		A	G	G	G	C	T	T	A	T	G	A	A	A	T	A
	HG03593	G	A	G	G	C	T	T	A	T	A	A	A	A	T	A
		A	G	A	A	G	G	C	G	A	G	G	G	G	A	G
	HG03594	A	G	A	A	G	G	C	G	A	G	G	G	G	A	G
		A	G	A	A	G	G	C	G	A	G	G	G	G	A	G
	HG03595	G	A	G	G	C	T	T	A	T	A	A	A	A	T	A
		A	G	A	A	G	G	C	G	A	G	G	G	G	A	G
	HG03598	G	A	G	G	C	T	T	A	T	A	A	A	A	T	A
		A	G	A	A	G	G	C	G	A	G	G	G	G	A	G
	HG03600	G	A	G	G	C	T	T	A	T	A	A	A	A	T	A
		A	G	A	A	G	G	C	G	A	G	G	G	G	A	G
	HG03603	A	G	A	A	G	G	C	G	A	G	G	G	G	A	G
		A	G	A	A	G	G	C	G	A	G	G	G	G	A	G
	HG03604	A	G	A	A	G	G	C	G	A	G	G	G	G	A	G
		A	G	A	A	G	G	C	G	A	G	G	G	G	A	G
	HG03607	G	A	G	G	C	T	T	A	T	A	A	A	A	T	A
		A	G	G	G	C	T	T	A	T	G	A	A	A	T	A
	HG03611	A	G	A	A	G	G	C	G	A	G	G	G	G	A	G
		A	G	A	A	G	G	C	G	A	G	G	G	G	A	G
	HG03615	A	G	A	A	G	G	C	G	A	G	G	G	G	A	G
		A	G	A	A	G	G	C	G	A	G	G	G	G	A	G
	HG03616	G	A	G	G	C	T	T	A	T	A	A	A	A	T	A
		A	G	A	A	G	G	C	G	A	G	G	G	G	A	G
	HG03619	G	A	G	G	C	T	T	A	T	A	A	A	A	T	A
		G	A	G	G	C	T	T	A	T	A	A	A	A	T	A
	HG03624	G	A	G	G	C	T	T	A	T	A	A	A	A	T	A
		G	A	G	G	C	T	T	A	T	A	A	A	A	T	A
	HG03625	G	A	G	G	C	T	T	A	T	A	A	A	A	T	A
		A	G	A	A	G	G	C	G	A	G	G	G	G	A	G
	HG03629	A	G	A	A	G	G	C	G	A	G	G	G	G	A	G
		A	G	A	A	G	G	C	G	A	G	G	G	G	A	G
	HG03631	A	G	A	A	G	G	C	G	A	G	G	G	G	A	G
		A	G	A	A	G	G	C	G	A	G	G	G	G	A	G
	HG03634	G	A	G	G	C	T	T	A	T	A	A	A	A	T	A
		A	G	A	A	G	G	C	G	A	G	G	G	G	A	G
	HG03636	A	G	A	A	G	G	C	G	A	G	G	G	G	A	G
		A	G	A	A	G	G	C	G	A	G	G	G	G	A	G
	HG03640	A	G	A	A	G	G	C	G	A	G	G	G	G	A	G
		A	G	A	A	G	G	C	G	A	G	G	G	G	A	G
	HG03642	A	G	A	A	G	G	C	G	A	G	G	G	G	A	G
		A	G	A	A	G	G	C	G	A	G	G	G	G	A	G
	HG03643	G	A	G	G	C	T	T	A	T	A	A	A	A	T	A
		A	G	A	A	G	G	C	G	A	G	G	G	G	A	G
	HG03644	A	G	A	A	G	G	C	G	A	G	G	G	G	A	G
		A	G	A	A	G	G	C	G	A	G	G	G	G	A	G
	HG03645	G	A	G	G	C	T	T	A	T	A	A	A	A	T	A
		A	G	A	A	G	G	C	G	A	G	G	G	G	A	G
	HG03646	A	G	A	A	G	G	C	G	A	G	G	G	G	A	G
		A	G	A	A	G	G	C	G	A	G	G	G	G	A	G
	HG03649	G	A	G	G	C	T	T	A	T	A	A	A	A	T	A
		A	G	A	A	G	G	C	G	A	G	G	G	G	A	G
	HG03652	A	G	A	A	G	G	C	G	A	G	G	G	G	A	G
		A	G	A	A	G	G	C	G	A	G	G	G	G	A	G
	HG03653	A	G	A	A	G	G	C	G	A	G	G	G	G	A	G
		A	G	A	A	G	G	C	G	A	G	G	G	G	A	G
	HG03660	G	A	G	G	C	T	T	A	T	A	A	A	A	T	A
		G	A	G	G	C	T	T	A	T	A	A	A	A	T	A
	HG03663	A	G	A	A	G	G	C	G	A	G	G	G	G	A	G
		A	G	A	A	G	G	C	G	A	G	G	G	G	A	G
	HG03667	G	A	G	G	C	T	T	A	T	A	A	A	A	T	A
		A	G	A	A	G	G	C	G	A	G	G	G	G	A	G
	HG03668	G	A	G	G	C	T	T	A	T	A	A	A	A	T	A
		G	A	G	G	C	T	T	A	T	A	A	A	A	T	A
	HG03672	A	G	A	A	G	G	C	G	A	G	G	G	G	A	G
		A	G	A	A	G	G	C	G	A	G	G	G	G	A	G
	HG03673	G	A	G	G	C	T	T	A	T	A	A	A	A	T	A
		G	A	G	G	C	T	T	A	T	A	A	A	A	T	A
	HG03679	G	A	G	G	C	T	T	A	T	A	G	G	G	A	G
		A	G	A	A	G	G	C	G	A	G	G	G	G	A	G
	HG03680	A	G	A	A	G	G	C	G	A	G	G	G	G	A	G
		A	G	A	A	G	G	C	G	A	G	G	G	G	A	G
	HG03681	G	A	G	G	C	T	T	A	T	A	A	A	A	T	A
		G	A	G	G	C	T	T	A	T	A	A	A	A	T	A
	HG03684	G	A	G	G	C	T	T	A	T	A	A	A	A	T	A
		A	G	A	A	G	G	C	G	A	G	G	G	G	A	G
	HG03685	A	G	A	A	G	G	C	G	A	G	G	G	G	A	G
		A	G	A	A	G	G	C	G	A	G	G	G	G	A	G
	HG03686	G	A	G	G	C	T	T	A	T	A	A	A	A	T	A
		G	A	G	G	C	T	T	A	T	A	A	A	A	T	A
	HG03687	G	A	G	G	C	T	T	A	T	A	A	A	A	T	A
		A	G	A	A	G	G	C	G	A	G	G	G	G	A	G
	HG03689	G	A	G	G	C	T	T	A	T	A	A	A	A	T	A
		A	G	G	G	C	T	T	A	T	G	G	G	G	A	G
	HG03690	A	G	A	A	G	G	C	G	A	G	G	G	G	A	G
		A	G	A	A	G	G	C	G	A	G	G	G	G	A	G
	HG03691	G	A	G	G	C	T	T	A	T	A	A	A	A	T	A
		A	G	A	A	G	G	C	G	A	G	G	G	G	A	G
	HG03692	A	G	A	A	G	G	C	G	A	G	G	G	G	A	G
		A	G	A	A	G	G	C	G	A	G	G	G	G	A	G
	HG03693	A	G	A	A	G	G	C	G	A	G	G	G	G	A	G
		A	G	A	A	G	G	C	G	A	G	G	G	G	A	G
	HG03694	G	A	G	G	C	T	T	A	T	A	A	A	A	T	A
		A	G	A	A	G	G	C	G	A	G	G	G	G	A	G
	HG03695	G	A	G	G	C	T	T	A	T	A	A	A	A	T	A
		G	A	G	G	C	T	T	A	T	A	A	A	A	T	A
	HG03696	G	A	G	G	C	T	T	A	T	A	A	A	A	T	A
		A	G	A	A	G	G	C	G	A	G	G	G	G	A	G
	HG03697	A	G	A	A	G	G	C	G	A	G	G	G	G	A	G
		A	G	A	A	G	G	C	G	A	G	G	G	G	A	G
	HG03698	G	A	G	G	C	T	T	A	T	A	A	A	A	T	A
		A	G	A	A	G	G	C	G	A	G	G	G	G	A	G
	HG03702	G	A	G	G	C	T	T	A	T	A	A	A	A	T	A
		G	A	G	G	C	T	T	A	T	A	G	G	G	A	G
	HG03703	A	G	A	A	G	G	C	G	A	G	G	G	G	A	G
		A	G	A	A	G	G	C	G	A	G	G	G	G	A	G
	HG03705	A	G	A	A	G	G	C	G	A	G	G	G	G	A	G
		A	G	A	A	G	G	C	G	A	G	G	G	G	A	G
	HG03706	G	A	G	G	C	T	T	A	T	A	A	A	A	T	A
		G	A	G	G	C	T	T	A	T	A	A	A	A	T	A
	HG03708	G	A	G	G	C	T	T	A	T	A	A	A	A	T	A
		G	A	G	G	C	T	T	A	T	A	A	A	A	T	A
	HG03709	G	A	G	G	C	T	T	A	T	A	A	A	A	T	A
		A	G	G	G	C	T	T	A	T	G	A	A	A	T	A
	HG03711	G	A	G	G	C	T	T	A	T	A	A	A	A	T	A
		G	A	G	G	C	T	T	A	T	A	A	A	A	T	A
	HG03713	G	A	G	G	C	T	T	A	T	A	A	A	A	T	A
		G	A	G	G	C	T	T	A	T	A	A	A	A	T	A
	HG03714	A	G	A	A	G	G	C	G	A	G	G	G	G	A	G
		A	G	A	A	G	G	C	G	A	G	G	G	G	A	G
	HG03716	G	A	G	G	C	T	T	A	T	A	A	A	A	T	A
		A	G	A	A	G	G	C	G	A	G	G	G	G	A	G
	HG03717	A	G	A	A	G	G	C	G	A	G	G	G	G	A	G
		A	G	A	A	G	G	C	G	A	G	G	G	G	A	G
	HG03718	A	G	A	A	G	G	C	G	A	G	G	G	G	A	G
		A	G	A	A	G	G	C	G	A	G	G	G	G	A	G
	HG03720	G	A	G	G	C	T	T	A	T	A	A	A	A	T	A
		A	G	A	A	G	G	C	G	A	G	G	G	G	A	G
	HG03722	A	G	A	A	G	G	C	G	A	G	G	G	G	A	G
		A	G	A	A	G	G	C	G	A	G	G	G	G	A	G
	HG03727	G	A	G	G	C	T	T	A	T	A	A	A	A	T	A
		A	G	A	A	G	G	C	G	A	G	G	G	G	A	G
	HG03729	A	G	A	A	G	G	C	G	A	G	G	G	G	A	G
		A	G	A	A	G	G	C	G	A	G	G	G	G	A	G
	HG03730	G	A	G	G	C	T	T	A	T	A	A	A	A	T	A
		A	G	A	A	G	G	C	G	A	G	G	G	G	A	G
	HG03731	A	G	A	A	G	G	C	G	A	G	G	G	G	A	G
		A	G	A	A	G	G	C	G	A	G	G	G	G	A	G
	HG03733	A	G	A	A	G	G	C	G	A	G	G	G	G	A	G
		A	G	A	A	G	G	C	G	A	G	G	G	G	A	G
	HG03736	G	A	G	G	C	T	T	A	T	A	A	A	A	T	A
		A	G	A	A	G	G	C	G	A	G	G	G	G	A	G
	HG03738	A	G	A	A	G	G	C	G	A	G	G	G	G	A	G
		A	G	A	A	G	G	C	G	A	G	G	G	G	A	G
	HG03740	G	A	G	G	C	T	T	A	T	A	A	A	A	T	A
		A	G	A	A	G	G	C	G	A	G	G	G	G	A	G
	HG03741	A	G	A	A	G	G	C	G	A	G	G	G	G	A	G
		A	G	A	A	G	G	C	G	A	G	G	G	G	A	G
	HG03742	G	A	G	G	C	T	T	A	T	A	A	A	A	T	A
		A	G	A	A	G	G	C	G	A	G	G	G	G	A	G
	HG03743	G	A	G	G	C	T	T	A	T	A	A	A	A	T	A
		A	G	A	A	G	G	C	G	A	G	G	G	G	A	G
	HG03744	G	A	G	G	C	T	T	A	T	A	A	A	A	T	A
		A	G	A	A	G	G	C	G	A	G	G	G	G	A	G
	HG03745	A	G	A	A	G	G	C	G	A	G	G	G	G	A	G
		A	G	A	A	G	G	C	G	A	G	G	G	G	A	G
	HG03746	G	A	G	G	C	T	T	A	T	A	A	A	A	T	A
		G	A	G	G	C	T	T	A	T	A	A	A	A	T	A
	HG03750	G	A	G	G	C	T	T	A	T	A	A	A	A	T	A
		A	G	A	A	G	G	C	G	A	G	G	G	G	A	G
	HG03752	G	A	G	G	C	T	T	A	T	A	A	A	A	T	A
		G	A	G	G	C	T	T	A	T	A	A	A	A	T	A
	HG03753	G	A	G	G	C	T	T	A	T	A	A	A	A	T	A
		G	A	G	G	C	T	T	A	T	A	A	A	A	T	A
	HG03754	G	A	G	G	C	T	T	A	T	A	A	A	A	T	A
		A	G	A	A	G	G	C	G	A	G	G	G	G	A	G
	HG03755	A	G	G	G	C	T	T	A	T	G	A	A	A	T	A
		A	G	A	A	G	G	C	G	A	G	G	G	G	A	G
	HG03756	G	A	G	G	C	T	T	A	T	A	A	A	A	T	A
		A	G	A	A	G	G	C	G	A	G	G	G	G	A	G
	HG03757	A	G	A	A	G	G	C	G	A	G	G	G	G	A	G
		A	G	A	A	G	G	C	G	A	G	G	G	G	A	G
	HG03760	A	G	A	A	G	G	C	G	A	G	G	G	G	A	G
		A	G	A	A	G	G	C	G	A	G	G	G	G	A	G
	HG03762	A	G	A	A	G	G	C	G	A	G	G	G	G	A	G
		A	G	A	A	G	G	C	G	A	G	G	G	G	A	G
	HG03765	G	A	G	G	C	T	T	A	T	A	A	A	A	T	A
		A	G	A	A	G	G	C	G	A	G	G	G	G	A	G
	HG03767	A	G	A	A	G	G	C	G	A	G	G	G	G	A	G
		A	G	A	A	G	G	C	G	A	G	G	G	G	A	G
	HG03770	A	G	A	A	G	G	C	G	A	G	G	G	G	A	G
		A	G	A	A	G	G	C	G	A	G	G	G	G	A	G
	HG03771	A	G	G	G	C	T	T	A	T	G	A	A	A	T	A
		A	G	A	A	G	G	C	G	A	G	G	G	G	A	G
	HG03772	A	G	A	A	G	G	C	G	A	G	G	G	G	A	G
		A	G	A	A	G	G	C	G	A	G	G	G	G	A	G
	HG03773	A	G	A	A	G	G	C	G	A	G	G	G	G	A	G
		A	G	A	A	G	G	C	G	A	G	G	G	G	A	G
	HG03774	A	G	A	A	G	G	C	G	A	G	G	G	G	A	G
		A	G	A	A	G	G	C	G	A	G	G	G	G	A	G
	HG03775	A	G	A	A	G	G	C	G	A	G	G	G	G	A	G
		A	G	A	A	G	G	C	G	A	G	G	G	G	A	G
	HG03777	A	G	A	A	G	G	C	G	A	G	G	G	G	A	G
		A	G	A	A	G	G	C	G	A	G	G	G	G	A	G
	HG03778	G	A	G	G	C	T	T	A	T	A	A	A	A	T	A
		A	G	A	A	G	G	C	G	A	G	G	G	G	A	G
	HG03779	G	A	G	G	C	T	T	A	T	A	A	A	A	T	A
		A	G	A	A	G	G	C	G	A	G	G	G	G	A	G
	HG03780	A	G	A	A	G	G	C	G	A	G	G	G	G	A	G
		A	G	A	A	G	G	C	G	A	G	G	G	G	A	G
	HG03781	A	G	A	A	G	G	C	G	A	G	G	G	G	A	G
		A	G	A	A	G	G	C	G	A	G	G	G	G	A	G
	HG03782	A	G	A	A	G	G	C	G	A	G	G	G	G	A	G
		A	G	A	A	G	G	C	G	A	G	G	G	G	A	G
	HG03784	G	A	G	G	C	T	T	A	T	A	A	A	A	T	A
		A	G	A	A	G	G	C	G	A	G	G	G	G	A	G
	HG03785	A	G	A	A	G	G	C	G	A	G	G	G	G	A	G
		A	G	A	A	G	G	C	G	A	G	G	G	G	A	G
	HG03786	A	G	A	A	G	G	C	G	A	G	G	G	G	A	G
		A	G	A	A	G	G	C	G	A	G	G	G	G	A	G
	HG03787	A	G	G	G	C	T	T	A	T	G	A	A	A	T	A
		A	G	A	A	G	G	C	G	A	G	G	G	G	A	G
	HG03788	A	G	A	A	G	G	C	G	A	G	G	G	G	A	G
		A	G	A	A	G	G	C	G	A	G	G	G	G	A	G
	HG03789	G	A	G	G	C	T	T	A	T	A	A	A	A	T	A
		G	A	G	G	C	T	T	A	T	A	A	A	A	T	A
	HG03790	A	G	A	A	G	G	C	G	A	G	G	G	G	A	G
		A	G	A	A	G	G	C	G	A	G	G	G	G	A	G
	HG03792	A	G	A	A	G	G	C	G	A	G	G	G	G	A	G
		A	G	A	A	G	G	C	G	A	G	G	G	G	A	G
	HG03793	A	G	A	A	G	G	C	G	A	G	G	G	G	A	G
		A	G	A	A	G	G	C	G	A	G	G	G	G	A	G
	HG03796	A	G	A	A	G	G	C	G	A	G	G	G	G	A	G
		A	G	A	A	G	G	C	G	A	G	G	G	G	A	G
	HG03800	G	A	G	G	C	T	T	A	T	A	A	A	A	T	A
		A	G	A	A	G	G	C	G	A	G	G	G	G	A	G
	HG03802	A	G	A	A	G	G	C	G	A	G	G	G	G	A	G
		A	G	A	A	G	G	C	G	A	G	G	G	G	A	G
	HG03803	A	G	A	A	G	G	C	G	A	G	G	G	G	A	G
		A	G	A	A	G	G	C	G	A	G	G	G	G	A	G
	HG03805	G	A	G	G	C	T	T	A	T	A	A	A	A	T	A
		A	G	A	A	G	G	C	G	A	G	G	G	G	A	G
	HG03808	G	A	G	G	C	T	T	A	T	A	A	A	A	T	A
		A	G	A	A	G	G	C	G	A	G	G	G	G	A	G
	HG03809	A	G	G	G	C	T	T	A	T	G	A	A	A	T	A
		A	G	A	A	G	G	C	G	A	G	G	G	G	A	G
	HG03812	G	A	G	G	C	T	T	A	T	A	A	A	A	T	A
		A	G	A	A	G	G	C	G	A	G	G	G	G	A	G
	HG03814	G	A	G	G	C	T	T	A	T	A	A	A	A	T	A
		A	G	A	A	G	G	C	G	A	G	G	G	G	A	G
	HG03815	A	G	A	A	G	G	C	G	A	G	G	G	G	A	G
		A	G	A	A	G	G	C	G	A	G	G	G	G	A	G
	HG03817	G	A	G	G	C	T	T	A	T	A	A	A	A	T	A
		A	G	A	A	G	G	C	G	A	G	G	G	G	A	G
	HG03821	G	A	G	G	C	T	T	A	T	A	A	A	A	T	A
		A	G	A	A	G	G	C	G	A	G	G	G	G	A	G
	HG03823	A	G	A	A	G	G	C	G	A	G	G	G	G	A	G
		A	G	A	A	G	G	C	G	A	G	G	G	G	A	G
	HG03824	A	G	A	A	G	G	C	G	A	G	G	G	G	A	G
		A	G	A	A	G	G	C	G	A	G	G	G	G	A	G
	HG03826	A	G	A	A	G	G	C	G	A	G	G	G	G	A	G
		A	G	A	A	G	G	C	G	A	G	G	G	G	A	G
	HG03829	A	G	G	G	C	T	T	A	T	G	A	A	A	T	A
		A	G	A	A	G	G	C	G	A	G	G	G	G	A	G
	HG03830	G	A	G	G	C	T	T	A	T	A	A	A	A	T	A
		A	G	A	A	G	G	C	G	A	G	G	G	G	A	G
	HG03832	G	A	G	G	C	T	T	A	T	A	G	G	G	A	G
		A	G	A	A	G	G	C	G	A	G	G	G	G	A	G
	HG03833	G	A	G	G	C	T	T	A	T	A	A	A	A	T	A
		A	G	A	A	G	G	C	G	A	G	G	G	G	A	G
	HG03836	A	G	A	A	G	G	C	G	A	G	G	G	G	A	G
		A	G	A	A	G	G	C	G	A	G	G	G	G	A	G
	HG03837	A	G	A	A	G	G	C	G	A	G	G	G	G	A	G
		A	G	A	A	G	G	C	G	A	G	G	G	G	A	G
	HG03838	A	G	G	G	C	T	T	A	T	G	A	A	A	T	A
		A	G	A	A	G	G	C	G	A	G	G	G	G	A	G
	HG03844	A	G	A	A	G	G	C	G	A	G	G	G	G	A	G
		A	G	A	A	G	G	C	G	A	G	G	G	G	A	G
	HG03846	A	G	A	A	G	G	C	G	A	G	G	G	G	A	G
		A	G	A	A	G	G	C	G	A	G	G	G	G	A	G
	HG03848	A	G	A	A	G	G	C	G	A	G	G	G	G	A	G
		A	G	A	A	G	G	C	G	A	G	G	G	G	A	G
	HG03849	G	A	G	G	C	T	T	A	T	A	A	A	A	T	A
		A	G	A	A	G	G	C	G	A	G	G	G	G	A	G
	HG03850	G	A	G	G	C	T	T	A	T	A	A	A	A	T	A
		A	G	A	A	G	G	C	G	A	G	G	G	G	A	G
	HG03851	G	A	G	G	C	T	T	A	T	A	A	A	A	T	A
		A	G	A	A	G	G	C	G	A	G	G	G	G	A	G
	HG03854	A	G	A	A	G	G	C	G	A	G	G	G	G	A	G
		A	G	A	A	G	G	C	G	A	G	G	G	G	A	G
	HG03856	A	G	A	A	G	G	C	G	A	G	G	G	G	A	G
		A	G	A	A	G	G	C	G	A	G	G	G	G	A	G
	HG03857	A	G	A	A	G	G	C	G	A	G	G	G	G	A	G
		A	G	A	A	G	G	C	G	A	G	G	G	G	A	G
	HG03858	G	A	G	G	C	T	T	A	T	A	A	A	A	T	A
		A	G	A	A	G	G	C	G	A	G	G	G	G	A	G
	HG03861	A	G	A	A	G	G	C	G	A	G	G	G	G	A	G
		A	G	A	A	G	G	C	G	A	G	G	G	G	A	G
	HG03862	G	A	G	G	C	T	T	A	T	A	G	G	G	A	G
		A	G	A	A	G	G	C	G	A	G	G	G	G	A	G
	HG03863	G	A	G	G	C	T	T	A	T	A	A	A	A	T	A
		A	G	A	A	G	G	C	G	A	G	G	G	G	A	G
	HG03864	G	A	G	G	C	T	T	A	T	A	G	G	G	A	G
		A	G	A	A	G	G	C	G	A	G	G	G	G	A	G
	HG03866	G	A	G	G	C	T	T	A	T	A	A	A	A	T	A
		A	G	A	A	G	G	C	G	A	G	G	G	G	A	G
	HG03867	A	G	A	A	G	G	C	G	A	G	G	G	G	A	G
		A	G	A	A	G	G	C	G	A	G	G	G	G	A	G
	HG03868	G	A	G	G	C	T	T	A	T	A	A	A	A	T	A
		A	G	A	A	G	G	T	G	A	G	G	G	G	A	G
	HG03869	A	G	A	A	G	G	C	G	A	G	G	G	G	A	G
		A	G	A	A	G	G	C	G	A	G	G	G	G	A	G
	HG03870	G	A	G	G	C	T	T	A	T	A	A	A	A	T	A
		A	G	A	A	G	G	C	G	A	G	G	G	G	A	G
	HG03871	A	G	A	A	G	G	C	G	A	G	G	G	G	A	G
		A	G	A	A	G	G	C	G	A	G	G	G	G	A	G
	HG03872	G	A	G	G	C	T	T	A	T	A	G	G	G	A	G
		A	G	A	A	G	G	C	G	A	G	G	G	G	A	G
	HG03873	A	G	A	A	G	G	C	G	A	G	G	G	G	A	G
		A	G	A	A	G	G	C	G	A	G	G	G	G	A	G
	HG03874	G	A	G	G	C	T	T	A	T	A	A	A	A	T	A
		A	G	A	A	G	G	C	G	A	G	G	G	G	A	G
	HG03875	A	G	G	G	C	T	T	A	T	G	A	A	A	T	A
		A	G	A	A	G	G	C	G	A	G	G	G	G	A	G
	HG03882	G	A	G	G	C	T	T	A	T	A	A	A	A	T	A
		A	G	A	A	G	G	C	G	A	G	G	G	G	A	G
	HG03884	G	A	G	G	C	T	T	A	T	A	A	A	A	T	A
		A	G	A	A	G	G	C	G	A	G	G	G	G	A	G
	HG03885	A	G	A	A	G	G	C	G	A	G	G	G	G	A	G
		A	G	A	A	G	G	C	G	A	G	G	G	G	A	G
	HG03886	A	G	A	A	G	G	C	G	A	G	G	G	G	A	G
		A	G	A	A	G	G	C	G	A	G	G	G	G	A	G
	HG03887	G	A	G	G	C	T	T	A	T	A	A	A	A	T	A
		A	G	A	A	G	G	C	G	A	G	G	G	G	A	G
	HG03888	A	G	A	A	G	G	C	G	A	G	G	G	G	A	G
		A	G	A	A	G	G	C	G	A	G	G	G	G	A	G
	HG03890	A	G	G	G	C	T	T	A	T	G	A	A	A	T	A
		A	G	A	A	G	G	C	G	A	G	G	G	G	A	G
	HG03894	A	G	A	A	G	G	C	G	A	G	G	G	G	A	G
		A	G	A	A	G	G	C	G	A	G	G	G	G	A	G
	HG03895	A	G	A	A	G	G	C	G	A	G	G	G	G	A	G
		A	G	A	A	G	G	C	G	A	G	G	G	G	A	G
	HG03896	G	A	G	G	C	T	T	A	T	A	A	A	A	T	A
		A	G	G	G	C	T	T	A	T	G	A	A	A	T	A
	HG03897	G	A	G	G	C	T	T	A	T	A	A	A	A	T	A
		A	G	A	A	G	G	C	G	A	G	G	G	G	A	G
	HG03898	G	A	G	G	C	T	T	A	T	A	A	A	A	T	A
		A	G	A	A	G	G	C	G	A	G	G	G	G	A	G
	HG03899	A	G	A	A	G	G	C	G	A	G	G	G	G	A	G
		A	G	A	A	G	G	C	G	A	G	G	G	G	A	G
	HG03900	A	G	A	A	G	G	C	G	A	G	G	G	G	A	G
		A	G	A	A	G	G	C	G	A	G	G	G	G	A	G
	HG03902	A	G	A	A	G	G	C	G	A	G	G	G	G	A	G
		A	G	A	A	G	G	C	G	A	G	G	G	G	A	G
	HG03905	G	A	G	G	C	T	T	A	T	A	A	A	A	T	A
		G	A	G	G	C	T	T	A	T	A	A	A	A	T	A
	HG03907	G	A	G	G	C	T	T	A	T	A	A	A	A	T	A
		A	G	A	A	G	G	C	G	A	G	G	G	G	A	G
	HG03908	A	G	G	G	C	T	T	A	T	G	A	A	A	T	A
		A	G	A	A	G	G	C	G	A	G	G	G	G	A	G
	HG03910	G	A	G	G	C	T	T	A	T	A	A	A	A	T	A
		A	G	A	A	G	G	C	G	A	G	G	G	G	A	G
	HG03911	G	A	G	G	C	T	T	A	T	A	A	A	A	T	A
		A	G	G	G	C	T	T	A	T	G	A	A	A	T	A
	HG03913	G	A	G	G	C	T	T	A	T	A	A	A	A	T	A
		G	A	G	G	C	T	T	A	T	A	A	A	A	T	A
	HG03914	A	G	G	G	C	T	T	A	T	G	A	A	A	T	A
		A	G	A	A	G	G	C	G	A	G	G	G	G	A	G
	HG03916	G	A	G	G	C	T	T	A	T	A	A	A	A	T	A
		A	G	G	G	C	T	T	A	T	G	A	G	G	A	G
	HG03917	A	G	A	A	G	G	C	G	A	G	G	G	G	A	G
		A	G	A	A	G	G	C	G	A	G	G	G	G	A	G
	HG03919	A	G	A	A	G	G	C	G	A	G	G	G	G	A	G
		A	G	A	A	G	G	C	G	A	G	G	G	G	A	G
	HG03920	G	A	G	G	C	T	T	A	T	A	A	A	A	T	A
		A	G	A	A	G	G	C	G	A	G	G	G	G	A	G
	HG03922	A	G	A	A	G	G	C	G	A	G	G	G	G	A	G
		A	G	A	A	G	G	C	G	A	G	G	G	G	A	G
	HG03925	G	A	G	G	C	T	T	A	T	A	A	A	A	T	A
		A	G	A	A	G	G	C	G	A	G	G	G	G	A	G
	HG03926	A	G	A	A	G	G	C	G	A	G	G	G	G	A	G
		A	G	A	A	G	G	C	G	A	G	G	G	G	A	G
	HG03928	G	A	G	G	C	T	T	A	T	A	A	A	A	T	A
		A	G	A	A	G	G	C	G	A	G	G	G	G	A	G
	HG03931	G	A	G	G	C	T	T	A	T	A	A	A	A	T	A
		G	A	G	G	C	T	T	A	T	A	A	A	A	T	A
	HG03934	A	G	G	G	C	T	T	A	T	G	A	A	A	T	A
		A	G	A	A	G	G	C	G	A	G	G	G	G	A	G
	HG03937	G	A	G	G	C	T	T	A	T	A	A	A	A	T	A
		A	G	A	A	G	G	C	G	A	G	G	G	G	A	G
	HG03940	G	A	G	G	C	T	T	A	T	A	A	A	A	T	A
		A	G	A	A	G	G	C	G	A	G	G	G	G	A	G
	HG03941	A	G	A	A	G	G	C	G	A	G	G	G	G	A	G
		A	G	A	A	G	G	C	G	A	G	G	G	G	A	G
	HG03943	G	A	G	G	C	T	T	A	T	A	A	A	A	T	A
		G	A	G	G	C	T	T	A	T	A	A	A	A	T	A
	HG03944	G	A	G	G	C	T	T	A	T	A	A	A	A	T	A
		G	A	G	G	C	T	T	A	T	A	A	A	A	T	A
	HG03945	G	A	G	G	C	T	T	A	T	A	A	A	A	T	A
		A	G	A	A	G	G	C	G	A	G	G	G	G	A	G
	HG03947	G	A	G	G	C	T	T	A	T	A	A	A	A	T	A
		G	A	G	G	C	T	T	A	T	A	A	A	A	T	A
	HG03949	A	G	A	A	G	G	C	G	A	G	G	G	G	A	G
		A	G	A	A	G	G	C	G	A	G	G	G	G	A	G
	HG03950	G	A	G	G	C	T	T	A	T	A	A	A	A	T	A
		G	A	G	G	C	T	T	A	T	A	A	A	A	T	A
	HG03951	A	G	G	G	C	T	T	A	T	G	A	A	A	T	A
		A	G	A	A	G	G	C	G	A	G	G	G	G	A	G
	HG03953	A	G	G	G	C	T	T	A	T	G	A	A	A	T	A
		A	G	G	G	C	T	T	A	T	G	A	A	A	T	A
	HG03955	A	G	A	A	G	G	C	G	A	G	G	G	G	A	G
		A	G	A	A	G	G	C	G	A	G	G	G	G	A	G
	HG03960	G	A	G	G	C	T	T	A	T	A	A	A	A	T	A
		A	G	A	A	G	G	C	G	A	G	G	G	G	A	G
	HG03963	A	G	G	G	C	T	T	A	T	G	A	A	A	T	A
		A	G	A	A	G	G	C	G	A	G	G	G	G	A	G
	HG03965	G	A	G	G	C	T	T	A	T	A	A	A	A	T	A
		A	G	A	A	G	G	C	G	A	G	G	G	G	A	G
	HG03967	G	A	G	G	C	T	T	A	T	A	A	A	A	T	A
		A	G	A	A	G	G	C	G	A	G	G	G	G	A	G
	HG03968	G	A	G	G	C	T	T	A	T	A	A	A	A	T	A
		A	G	A	A	G	G	C	G	A	G	G	G	G	A	G
	HG03969	G	A	G	G	C	T	T	A	T	A	A	A	A	T	A
		G	A	G	G	C	T	T	A	T	A	G	G	G	A	G
	HG03971	G	A	G	G	C	T	T	A	T	A	G	G	G	A	G
		A	G	A	A	G	G	C	G	A	G	G	G	G	A	G
	HG03973	A	G	G	G	C	T	T	A	T	G	A	A	A	T	A
		A	G	A	A	G	G	C	G	A	G	G	G	G	A	G
	HG03974	A	G	A	A	G	G	C	G	A	G	G	G	G	A	G
		A	G	A	A	G	G	C	G	A	G	G	G	G	A	G
	HG03976	G	A	G	G	C	T	T	A	T	A	A	A	A	T	A
		A	G	G	G	C	T	T	A	T	G	A	A	A	T	A
	HG03977	G	A	G	G	C	T	T	A	T	A	A	A	A	T	A
		A	G	A	A	G	G	C	G	A	G	G	G	G	A	G
	HG03978	A	G	A	A	G	G	C	G	A	G	G	G	G	A	G
		A	G	A	A	G	G	C	G	A	G	G	G	G	A	G
	HG03985	G	A	G	G	C	T	T	A	T	A	A	A	A	T	A
		A	G	A	A	G	G	C	G	A	G	G	G	G	A	G
	HG03986	G	A	G	G	C	T	T	A	T	A	A	A	A	T	A
		A	G	A	A	G	G	C	G	A	G	G	G	G	A	G
	HG03989	G	A	G	G	C	T	T	A	T	A	A	A	A	T	A
		A	G	A	A	G	G	C	G	A	G	G	G	G	A	G
	HG03990	A	G	A	A	G	G	C	G	A	G	G	G	G	A	G
		A	G	A	A	G	G	C	G	A	G	G	G	G	A	G
	HG03991	A	G	A	A	G	G	C	G	A	G	G	G	G	A	G
		A	G	A	A	G	G	C	G	A	G	G	G	G	A	G
	HG03995	A	G	A	A	G	G	C	G	A	G	G	G	G	A	G
		A	G	A	A	G	G	C	G	A	G	G	G	G	A	G
	HG03998	A	G	A	A	G	G	C	G	A	G	G	G	G	A	G
		A	G	A	A	G	G	C	G	A	G	G	G	G	A	G
	HG03999	G	A	G	G	C	T	T	A	T	A	A	A	A	T	A
		A	G	A	A	G	G	C	G	A	G	G	G	G	A	G
	HG04001	G	A	G	G	C	T	T	A	T	A	A	A	A	T	A
		G	A	G	G	C	T	T	A	T	A	G	G	G	A	G
	HG04002	G	A	G	G	C	T	T	A	T	A	A	A	A	T	A
		G	A	G	G	C	T	T	A	T	A	A	A	A	T	A
	HG04003	G	A	G	G	C	T	T	A	T	A	A	A	A	T	A
		G	A	G	G	C	T	T	A	T	A	A	A	A	T	A
	HG04006	G	A	G	G	C	T	T	A	T	A	A	A	A	T	A
		A	G	A	A	G	G	C	G	A	G	G	G	G	A	G
	HG04014	A	G	A	A	G	G	C	G	A	G	G	G	G	A	G
		A	G	A	A	G	G	C	G	A	G	G	G	G	A	G
	HG04015	G	A	G	G	C	T	T	A	T	A	A	A	A	T	A
		A	G	G	G	C	T	T	A	T	G	A	A	A	T	A
	HG04017	A	G	G	G	C	T	T	A	T	G	A	A	A	T	A
		A	G	A	A	G	G	C	G	A	G	G	G	G	A	G
	HG04018	A	G	A	A	G	G	C	G	A	G	G	G	G	A	G
		A	G	A	A	G	G	C	G	A	G	G	G	G	A	G
	HG04019	G	A	G	G	C	T	T	A	T	A	G	G	G	A	G
		A	G	A	A	G	G	C	G	A	G	G	G	G	A	G
	HG04020	A	G	A	A	G	G	C	G	A	G	G	G	G	A	G
		A	G	A	A	G	G	C	G	A	G	G	G	G	A	G
	HG04022	G	A	G	G	C	T	T	A	T	A	A	A	A	T	A
		A	G	A	A	G	G	C	G	A	G	G	G	G	A	G
	HG04023	A	G	A	A	G	G	C	G	A	G	G	G	G	A	G
		A	G	A	A	G	G	C	G	A	G	G	G	G	A	G
	HG04025	A	G	A	A	G	G	C	G	A	G	G	G	G	A	G
		A	G	A	A	G	G	C	G	A	G	G	G	G	A	G
	HG04026	G	A	G	G	C	T	T	A	T	A	G	G	G	A	G
		A	G	A	A	G	G	C	G	A	G	G	G	G	A	G
	HG04029	G	A	G	G	C	T	T	A	T	A	A	A	A	T	A
		G	A	G	G	C	T	T	A	T	A	A	A	A	T	A
	HG04033	G	A	G	G	C	T	T	A	T	A	A	A	A	T	A
		A	G	A	A	G	G	C	G	A	G	G	G	G	A	G
	HG04035	G	A	G	G	C	T	T	A	T	A	A	A	A	T	A
		A	G	A	A	G	G	C	G	A	G	G	G	G	A	G
	HG04038	G	A	G	G	C	T	T	A	T	A	A	A	A	T	A
		G	A	G	G	C	T	T	A	T	A	A	A	A	T	A
	HG04039	G	A	G	G	C	T	T	A	T	A	A	A	A	T	A
		A	G	A	A	G	G	C	G	A	G	G	G	G	A	G
	HG04042	G	A	G	G	C	T	T	A	T	A	A	A	A	T	A
		A	G	A	A	G	G	C	G	A	G	G	G	G	A	G
	HG04047	G	A	G	G	C	T	T	A	T	A	A	A	A	T	A
		A	G	A	A	G	G	C	G	A	G	G	G	G	A	G
	HG04054	A	G	A	A	G	G	C	G	A	G	G	G	G	A	G
		A	G	A	A	G	G	C	G	A	G	G	G	G	A	G
	HG04056	A	G	A	A	G	G	C	G	A	G	G	G	G	A	G
		A	G	A	A	G	G	C	G	A	G	G	G	G	A	G
	HG04059	A	G	A	A	G	G	C	G	A	G	G	G	G	A	G
		A	G	A	A	G	G	C	G	A	G	G	G	G	A	G
	HG04060	A	G	A	A	G	G	C	G	A	G	G	G	G	A	G
		A	G	A	A	G	G	C	G	A	G	G	G	G	A	G
	HG04061	G	A	G	G	C	T	T	A	T	A	A	A	A	T	A
		A	G	A	A	G	G	C	G	A	G	G	G	G	A	G
	HG04062	A	G	A	A	G	G	C	G	A	G	G	G	G	A	G
		A	G	A	A	G	G	C	G	A	G	G	G	G	A	G
	HG04063	A	G	A	A	G	G	C	G	A	G	G	G	G	A	G
		A	G	A	A	G	G	C	G	A	G	G	G	G	A	G
	HG04070	A	G	A	A	G	G	T	G	A	G	G	G	G	A	G
		A	G	A	A	G	G	C	G	A	G	G	G	G	A	G
	HG04075	A	G	A	A	G	G	C	G	A	G	G	G	G	A	G
		A	G	A	A	G	G	C	G	A	G	G	G	G	A	G
	HG04076	A	G	A	A	G	G	C	G	A	G	G	G	G	A	G
		A	G	A	A	G	G	C	G	A	G	G	G	G	A	G
	HG04080	A	G	A	A	G	G	C	G	A	G	G	G	G	A	G
		A	G	A	A	G	G	C	G	A	G	G	G	G	A	G
	HG04090	A	G	A	A	G	G	C	G	A	G	G	G	G	A	G
		A	G	A	A	G	G	C	G	A	G	G	G	G	A	G
	HG04093	G	A	G	G	C	T	T	A	T	A	A	A	A	T	A
		A	G	A	A	G	G	C	G	A	G	G	G	G	A	G
	HG04094	A	G	A	A	G	G	C	G	A	G	G	G	G	A	G
		A	G	A	A	G	G	C	G	A	G	G	G	G	A	G
	HG04096	A	G	A	A	C	T	T	A	T	A	A	A	A	T	A
		A	G	A	A	G	G	C	G	A	G	G	G	G	A	G
	HG04098	G	A	G	G	C	T	T	A	T	A	A	A	A	T	A
		A	G	A	A	G	G	C	G	A	G	G	G	G	A	G
	HG04099	G	A	G	G	C	T	T	A	T	A	A	A	A	T	A
		A	G	A	A	G	G	C	G	A	G	G	G	G	A	G
	HG04100	A	G	A	A	G	G	C	G	A	G	G	G	G	A	G
		A	G	A	A	G	G	C	G	A	G	G	G	G	A	G
	HG04106	G	A	G	G	C	T	T	A	T	A	A	A	A	T	A
		A	G	A	A	G	G	C	G	A	G	G	G	G	A	G
	HG04107	G	A	G	G	C	T	T	A	T	A	A	A	A	T	A
		G	A	G	G	C	T	T	A	T	A	A	A	A	T	A
	HG04118	G	A	G	G	C	T	T	A	T	A	A	A	A	T	A
		G	A	G	G	C	T	T	A	T	A	G	G	G	A	G
	HG04131	G	A	G	G	C	T	T	A	T	A	A	A	A	T	A
		G	A	G	G	C	T	T	A	T	A	A	A	A	T	A
	HG04134	G	A	G	G	C	T	T	A	T	A	A	A	A	T	A
		A	G	A	A	G	G	C	G	A	G	G	G	G	A	G
	HG04140	G	A	G	G	C	T	T	A	T	A	A	A	A	T	A
		A	G	A	A	G	G	C	G	A	G	G	G	G	A	G
	HG04141	G	A	G	G	C	T	T	A	T	A	A	A	A	T	A
		A	G	A	A	G	G	C	G	A	G	G	G	G	A	G
	HG04144	A	G	A	A	G	G	C	G	A	G	G	G	G	A	G
		A	G	A	A	G	G	C	G	A	G	G	G	G	A	G
	HG04146	A	G	A	A	G	G	C	G	A	G	G	G	G	A	G
		A	G	A	A	G	G	C	G	A	G	G	G	G	A	G
	HG04152	A	G	A	A	G	G	C	G	A	G	G	G	G	A	G
		A	G	A	A	G	G	C	G	A	G	G	G	G	A	G
	HG04153	G	A	G	G	C	T	T	A	T	A	A	A	A	T	A
		G	A	G	G	C	T	T	A	T	A	A	A	A	T	A
	HG04155	A	G	A	A	G	G	C	G	A	G	G	G	G	A	G
		A	G	A	A	G	G	C	G	A	G	G	G	G	A	G
	HG04156	A	G	A	A	G	G	C	G	A	G	G	G	G	A	G
		A	G	A	A	G	G	C	G	A	G	G	G	G	A	G
	HG04158	G	A	G	G	C	T	T	A	T	A	A	A	A	T	A
		A	G	A	A	G	G	C	G	A	G	G	G	G	A	G
	HG04159	A	G	A	A	G	G	C	G	A	G	G	G	G	A	G
		A	G	A	A	G	G	C	G	A	G	G	G	G	A	G
	HG04161	G	A	G	G	C	T	T	A	T	A	A	A	A	T	A
		A	G	A	A	G	G	C	G	A	G	G	G	G	A	G
	HG04162	G	A	G	G	C	T	T	A	T	A	A	A	A	T	A
		A	G	A	A	G	G	C	G	A	G	G	G	G	A	G
	HG04164	G	A	G	G	C	T	T	A	T	A	A	A	A	T	A
		G	A	G	G	C	T	T	A	T	A	A	A	A	T	A
	HG04171	G	A	G	G	C	T	T	A	T	A	A	A	A	T	A
		A	G	A	A	G	G	C	G	A	G	G	G	G	A	G
	HG04173	A	G	A	A	G	G	C	G	A	G	G	G	G	A	G
		A	G	A	A	G	G	C	G	A	G	G	G	G	A	G
	HG04176	A	G	G	G	C	T	T	A	T	G	A	A	A	T	A
		A	G	A	A	G	G	C	G	A	G	G	G	G	A	G
	HG04177	G	A	G	G	C	T	T	A	T	A	A	A	A	T	A
		A	G	A	A	G	G	C	G	A	G	G	G	G	A	G
	HG04180	G	A	G	G	C	T	T	A	T	A	G	G	G	A	G
		A	G	A	A	G	G	C	G	A	G	G	G	G	A	G
	HG04182	G	A	G	G	C	T	T	A	T	A	A	A	A	T	A
		A	G	A	A	G	G	C	G	A	G	G	G	G	A	G
	HG04183	G	A	G	G	C	T	T	A	T	A	A	A	A	T	A
		A	G	A	A	G	G	C	G	A	G	G	G	G	A	G
	HG04185	G	A	G	G	C	T	T	A	T	A	A	A	A	T	A
		G	A	G	G	C	T	T	A	T	A	A	A	A	T	A
	HG04186	G	A	G	G	C	T	T	A	T	A	A	A	A	T	A
		G	A	G	G	C	T	T	A	T	A	A	A	A	T	A
	HG04188	G	A	G	G	C	T	T	A	T	A	A	A	A	T	A
		A	G	A	A	G	G	C	G	A	G	G	G	G	A	G
	HG04189	A	G	A	A	G	G	C	G	A	G	G	G	G	A	G
		A	G	A	A	G	G	C	G	A	G	G	G	G	A	G
	HG04194	A	G	A	A	G	G	C	G	A	G	G	G	G	A	G
		A	G	A	A	G	G	C	G	A	G	G	G	G	A	G
	HG04195	A	G	A	A	G	G	C	G	A	G	G	G	G	A	G
		A	G	A	A	G	G	C	G	A	G	G	G	G	A	G
	HG04198	A	G	A	A	G	G	C	G	A	G	G	G	G	A	G
		A	G	A	A	G	G	C	G	A	G	G	G	G	A	G
	HG04200	G	A	G	G	C	T	T	A	T	A	A	A	A	T	A
		A	G	A	A	G	G	C	G	A	G	G	G	G	A	G
	HG04202	G	A	G	G	C	T	T	A	T	A	A	A	A	T	A
		A	G	A	A	G	G	C	G	A	G	G	G	G	A	G
	HG04206	A	G	A	A	G	G	C	G	A	G	G	G	G	A	G
		A	G	A	A	G	G	C	G	A	G	G	G	G	A	G
	HG04209	A	G	A	A	G	G	C	G	A	G	G	G	G	A	G
		A	G	A	A	G	G	C	G	A	G	G	G	G	A	G
	HG04210	A	G	G	G	C	T	T	A	T	G	A	A	A	T	A
		A	G	A	A	G	G	C	G	A	G	G	G	G	A	G
	HG04211	A	G	A	A	G	G	C	G	A	G	G	G	G	A	G
		A	G	A	A	G	G	C	G	A	G	G	G	G	A	G
	HG04212	A	G	A	A	G	G	C	G	A	G	G	G	G	A	G
		A	G	A	A	G	G	C	G	A	G	G	G	G	A	G
	HG04214	G	A	G	G	C	T	T	A	T	A	A	A	A	T	A
		G	A	G	G	C	T	T	A	T	A	G	G	G	A	G
	HG04216	A	G	A	A	G	G	C	G	A	G	G	G	G	A	G
		A	G	A	A	G	G	C	G	A	G	G	G	G	A	G
	HG04219	G	A	G	G	C	T	T	A	T	A	G	G	G	A	G
		A	G	A	A	G	G	C	G	A	G	G	G	G	A	G
	HG04222	G	A	G	G	C	T	T	A	T	A	A	A	A	T	A
		A	G	A	A	G	G	C	G	A	G	G	G	G	A	G
	HG04225	A	G	A	A	G	G	C	G	A	G	G	G	G	A	G
		A	G	A	A	G	G	C	G	A	G	G	G	G	A	G
	HG04227	G	A	G	G	C	T	T	A	T	A	A	A	A	T	A
		G	A	G	G	C	T	T	A	T	A	A	A	A	T	A
	HG04229	G	A	G	G	C	T	T	A	T	A	A	A	A	T	A
		A	G	A	A	G	G	C	G	A	G	G	G	G	A	G
	HG04235	A	G	A	A	G	G	C	G	A	G	G	G	G	A	G
		A	G	A	A	G	G	C	G	A	G	G	G	G	A	G
	HG04238	A	G	A	A	G	G	C	G	A	G	G	G	G	A	G
		A	G	A	A	G	G	C	G	A	G	G	G	G	A	G
	HG04239	G	A	G	G	C	T	T	A	T	A	G	G	G	A	G
		A	G	A	A	G	G	C	G	A	G	G	G	G	A	G
	NA20845	A	G	A	A	G	G	C	G	A	G	G	G	G	A	G
		A	G	A	A	G	G	C	G	A	G	G	G	G	A	G
	NA20846	A	G	A	A	G	G	C	G	A	G	G	G	G	A	G
		A	G	A	A	G	G	C	G	A	G	G	G	G	A	G
	NA20847	G	A	G	G	C	T	T	A	T	A	A	A	A	T	A
		A	G	A	A	G	G	C	G	A	G	G	G	G	A	G
	NA20849	A	G	G	G	C	T	T	A	T	G	A	A	A	T	A
		A	G	A	A	G	G	C	G	A	G	G	G	G	A	G
	NA20850	G	A	G	G	C	T	T	A	T	A	A	A	A	T	A
		A	G	A	A	G	G	C	G	A	G	G	G	G	A	G
	NA20851	A	G	A	A	G	G	C	G	A	G	G	G	G	A	G
		A	G	A	A	G	G	C	G	A	G	G	G	G	A	G
	NA20852	A	G	G	G	C	T	T	A	T	G	A	A	A	T	A
		A	G	A	A	G	G	C	G	A	G	G	G	G	A	G
	NA20853	A	G	A	A	G	G	C	G	A	G	G	G	G	A	G
		A	G	A	A	G	G	C	G	A	G	G	G	G	A	G
	NA20854	A	G	A	A	G	G	C	G	A	G	G	G	G	A	G
		A	G	A	A	G	G	C	G	A	G	G	G	G	A	G
	NA20856	G	A	G	G	C	T	T	A	T	A	A	A	A	T	A
		A	G	A	A	G	G	C	G	A	G	G	G	G	A	G
	NA20858	G	A	G	G	C	T	T	A	T	A	A	A	A	T	A
		A	G	A	A	G	G	C	G	A	G	G	G	G	A	G
	NA20859	G	A	G	G	C	T	T	A	T	A	A	A	A	T	A
		A	G	A	A	G	G	C	G	A	G	G	G	G	A	G
	NA20861	G	A	G	G	C	T	T	A	T	A	A	A	A	T	A
		A	G	A	A	G	G	C	G	A	G	G	G	G	A	G
	NA20862	G	A	G	G	C	T	T	A	T	A	A	A	A	T	A
		A	G	G	G	C	T	T	A	T	G	A	A	A	T	A
	NA20863	G	A	G	G	C	T	T	A	T	A	A	A	A	T	A
		A	G	A	A	G	G	C	G	A	G	G	G	G	A	G
	NA20864	A	G	A	A	G	G	C	G	A	G	G	G	G	A	G
		A	G	A	A	G	G	C	G	A	G	G	G	G	A	G
	NA20866	A	G	A	A	G	G	C	G	A	G	G	G	G	A	G
		A	G	A	A	G	G	C	G	A	G	G	G	G	A	G
	NA20867	G	A	G	G	C	T	T	A	T	A	A	A	A	T	A
		G	A	G	G	C	T	T	A	T	A	A	A	A	T	A
	NA20868	G	A	G	G	C	T	T	A	T	A	A	A	A	T	A
		A	G	A	A	G	G	C	G	A	G	G	G	G	A	G
	NA20869	A	G	A	A	G	G	T	G	A	G	G	G	G	A	G
		A	G	A	A	G	G	C	G	A	G	G	G	G	A	G
	NA20870	A	G	A	A	G	G	C	G	A	G	G	G	G	A	G
		A	G	A	A	G	G	C	G	A	G	G	G	G	A	G
	NA20872	A	G	A	A	G	G	C	G	A	G	G	G	G	A	G
		A	G	A	A	G	G	C	G	A	G	G	G	G	A	G
	NA20874	A	G	A	A	G	G	C	G	A	G	G	G	G	A	G
		A	G	A	A	G	G	C	G	A	G	G	G	G	A	G
	NA20875	A	G	A	A	G	G	C	G	A	G	G	G	G	A	G
		A	G	A	A	G	G	C	G	A	G	G	G	G	A	G
	NA20876	A	G	A	A	G	G	C	G	A	G	G	G	G	A	G
		A	G	A	A	G	G	C	G	A	G	G	G	G	A	G
	NA20877	A	G	A	A	G	G	C	G	A	G	G	G	G	A	G
		A	G	A	A	G	G	C	G	A	G	G	G	G	A	G
	NA20878	A	G	G	G	C	T	T	A	T	G	A	A	A	T	A
		A	G	A	A	G	G	C	G	A	G	G	G	G	A	G
	NA20881	A	G	A	A	G	G	C	G	A	G	G	G	G	A	G
		A	G	A	A	G	G	C	G	A	G	G	G	G	A	G
	NA20882	A	G	A	A	G	G	C	G	A	G	G	G	G	A	G
		A	G	A	A	G	G	C	G	A	G	G	G	G	A	G
	NA20884	G	A	G	G	C	T	T	A	T	A	A	A	A	T	A
		G	A	G	G	C	T	T	A	T	A	A	A	A	T	A
	NA20885	G	A	G	G	C	T	T	A	T	A	G	G	G	A	G
		A	G	A	A	G	G	C	G	A	G	G	G	G	A	G
	NA20886	A	G	A	A	G	G	C	G	A	G	G	G	G	A	G
		A	G	A	A	G	G	C	G	A	G	G	G	G	A	G
	NA20887	A	G	A	A	G	G	C	G	A	G	G	G	G	A	G
		A	G	A	A	G	G	C	G	A	G	G	G	G	A	G
	NA20888	G	A	G	G	C	T	T	A	T	A	A	A	A	T	A
		G	A	G	G	C	T	T	A	T	A	A	A	A	T	A
	NA20889	A	G	A	A	G	G	T	G	A	G	G	G	G	A	G
		A	G	A	A	G	G	C	G	A	G	G	G	G	A	G
	NA20890	G	A	G	G	C	T	T	A	T	A	A	A	A	T	A
		A	G	A	A	G	G	C	G	A	G	G	G	G	A	G
	NA20891	A	G	A	A	G	G	C	G	A	G	G	G	G	A	G
		A	G	A	A	G	G	C	G	A	G	G	G	G	A	G
	NA20892	A	G	A	A	G	G	C	G	A	G	G	G	G	A	G
		A	G	A	A	G	G	C	G	A	G	G	G	G	A	G
	NA20894	A	G	A	A	G	G	C	G	A	G	G	G	G	A	G
		A	G	A	A	G	G	C	G	A	G	G	G	G	A	G
	NA20895	G	A	G	G	C	T	T	A	T	A	G	G	G	A	G
		A	G	A	A	G	G	C	G	A	G	G	G	G	A	G
	NA20896	A	G	A	A	G	G	C	G	A	G	G	G	G	A	G
		A	G	A	A	G	G	C	G	A	G	G	G	G	A	G
	NA20897	A	G	A	A	G	G	C	G	A	G	G	G	G	A	G
		A	G	A	A	G	G	C	G	A	G	G	G	G	A	G
	NA20899	G	A	G	G	C	T	T	A	T	A	A	A	A	T	A
		A	G	A	A	G	G	C	G	A	G	G	G	G	A	G
	NA20900	A	G	A	A	G	G	C	G	A	G	G	G	G	A	G
		A	G	A	A	G	G	C	G	A	G	G	G	G	A	G
	NA20901	A	G	A	A	G	G	C	G	A	G	G	G	G	A	G
		A	G	A	A	G	G	C	G	A	G	G	G	G	A	G
	NA20902	G	A	G	G	C	T	T	A	T	A	A	A	A	T	A
		A	G	G	G	C	T	T	A	T	G	A	A	A	T	A
	NA20903	G	A	G	G	C	T	T	A	T	A	A	A	A	T	A
		A	G	A	A	G	G	C	G	A	G	G	G	G	A	G
	NA20904	G	A	G	G	C	T	T	A	T	A	A	A	A	T	A
		A	G	A	A	G	G	C	G	A	G	G	G	G	A	G
	NA20905	A	G	A	A	G	G	C	G	A	G	G	G	G	A	G
		A	G	A	A	G	G	C	G	A	G	G	G	G	A	G
	NA20906	A	G	G	G	C	T	T	A	T	G	A	A	A	T	A
		A	G	A	A	G	G	C	G	A	G	G	G	G	A	G
	NA20908	A	G	A	A	G	G	C	G	A	G	G	G	G	A	G
		A	G	A	A	G	G	C	G	A	G	G	G	G	A	G
	NA20910	G	A	G	G	C	T	T	A	T	A	A	A	A	T	A
		A	G	A	A	G	G	C	G	A	G	G	G	G	A	G
	NA20911	A	G	G	G	C	T	T	A	T	G	A	A	A	T	A
		A	G	A	A	G	G	C	G	A	G	G	G	G	A	G
	NA21086	G	A	G	G	C	T	T	A	T	A	A	A	A	T	A
		A	G	A	A	G	G	C	G	A	G	G	G	G	A	G
	NA21087	A	G	A	A	G	G	C	G	A	G	G	G	G	A	G
		A	G	A	A	G	G	C	G	A	G	G	G	G	A	G
	NA21088	G	A	G	G	C	T	T	A	T	A	A	A	A	T	A
		A	G	A	A	G	G	C	G	A	G	G	G	G	A	G
	NA21089	A	G	A	A	G	G	C	G	A	G	G	G	G	A	G
		A	G	A	A	G	G	C	G	A	G	G	G	G	A	G
	NA21090	G	A	G	G	C	T	T	A	T	A	A	A	A	T	A
		A	G	A	A	G	G	C	G	A	G	G	G	G	A	G
	NA21091	A	G	A	A	G	G	C	G	A	G	G	G	G	A	G
		A	G	A	A	G	G	C	G	A	G	G	G	G	A	G
	NA21092	A	G	A	A	G	G	C	G	A	G	G	G	G	A	G
		A	G	A	A	G	G	C	G	A	G	G	G	G	A	G
	NA21093	G	A	G	G	C	T	T	A	T	A	A	A	A	T	A
		A	G	A	A	G	G	C	G	A	G	G	G	G	A	G
	NA21094	A	G	A	A	G	G	C	G	A	G	G	G	G	A	G
		A	G	A	A	G	G	C	G	A	G	G	G	G	A	G
	NA21095	A	G	A	A	G	G	C	G	A	G	G	G	G	A	G
		A	G	A	A	G	G	C	G	A	G	G	G	G	A	G
	NA21097	A	G	A	A	G	G	C	G	A	G	G	G	G	A	G
		A	G	A	A	G	G	C	G	A	G	G	G	G	A	G
	NA21098	G	A	G	G	C	T	T	A	T	A	A	A	A	T	A
		A	G	A	A	G	G	C	G	A	G	G	G	G	A	G
	NA21099	A	G	A	A	G	G	C	G	A	G	G	G	G	A	G
		A	G	A	A	G	G	C	G	A	G	G	G	G	A	G
	NA21100	A	G	A	A	G	G	C	G	A	G	G	G	G	A	G
		A	G	A	A	G	G	C	G	A	G	G	G	G	A	G
	NA21101	G	A	G	G	C	T	T	A	T	A	A	A	A	T	A
		A	G	A	A	G	G	C	G	A	G	G	G	G	A	G
	NA21102	A	G	A	A	G	G	C	G	A	G	G	G	G	A	G
		A	G	A	A	G	G	C	G	A	G	G	G	G	A	G
	NA21103	G	A	G	G	C	T	T	A	T	A	A	A	A	T	A
		A	G	A	A	G	G	C	G	A	G	G	G	G	A	G
	NA21104	G	A	G	G	C	T	T	A	T	A	A	A	A	T	A
		A	G	G	G	C	T	T	A	T	G	A	A	A	T	A
	NA21105	G	A	G	G	C	T	T	A	T	A	A	A	A	T	A
		A	G	G	G	C	T	T	A	T	G	A	A	A	T	A
	NA21106	G	A	G	G	C	T	T	A	T	A	A	A	A	T	A
		G	A	G	G	C	T	T	A	T	A	A	A	A	T	A
	NA21107	A	G	A	A	G	G	C	G	A	G	G	G	G	A	G
		A	G	A	A	G	G	C	G	A	G	G	G	G	A	G
	NA21108	G	A	G	G	C	T	T	A	T	A	A	A	A	T	A
		A	G	A	A	G	G	C	G	A	G	G	G	G	A	G
	NA21109	G	A	G	G	C	T	T	A	T	A	A	A	A	T	A
		G	A	G	G	C	T	T	A	T	A	A	A	A	T	A
	NA21110	G	A	G	G	C	T	T	A	T	A	G	G	G	A	G
		A	G	A	A	G	G	T	G	A	G	G	G	G	A	G
	NA21111	G	A	G	G	C	T	T	A	T	A	A	A	A	T	A
		A	G	G	G	C	T	T	A	T	G	A	A	A	T	A
	NA21112	G	A	G	G	C	T	T	A	T	A	A	A	A	T	A
		A	G	A	A	G	G	C	G	A	G	G	G	G	A	G
	NA21113	G	A	G	G	C	T	T	A	T	A	A	A	A	T	A
		G	A	G	G	C	T	T	A	T	A	A	A	A	T	A
	NA21114	G	A	G	G	C	T	T	A	T	A	A	A	A	T	A
		G	A	G	G	C	T	T	A	T	A	A	A	A	T	A
	NA21115	G	A	G	G	C	T	T	A	T	A	A	A	A	T	A
		G	A	G	G	C	T	T	A	T	A	A	A	A	T	A
	NA21116	A	G	A	A	G	G	C	G	A	G	G	G	G	A	G
		A	G	A	A	G	G	C	G	A	G	G	G	G	A	G
	NA21117	G	A	G	G	C	T	T	A	T	A	A	A	A	T	A
		A	G	G	G	C	T	T	A	T	G	A	A	A	T	A
	NA21118	G	A	G	G	C	T	T	A	T	A	A	A	A	T	A
		A	G	A	A	G	G	C	G	A	G	G	G	G	A	G
	NA21119	A	G	A	A	G	G	C	G	A	G	G	G	G	A	G
		A	G	A	A	G	G	C	G	A	G	G	G	G	A	G
	NA21120	A	G	A	A	G	G	C	G	A	G	G	G	G	A	G
		A	G	A	A	G	G	C	G	A	G	G	G	G	A	G
	NA21122	A	G	A	A	G	G	C	G	A	G	G	G	G	A	G
		A	G	A	A	G	G	C	G	A	G	G	G	G	A	G
	NA21123	G	A	G	G	C	T	T	A	T	A	G	G	G	A	G
		A	G	A	A	G	G	C	G	A	G	G	G	G	A	G
	NA21124	A	G	A	A	G	G	C	G	A	G	G	G	G	A	G
		A	G	A	A	G	G	C	G	A	G	G	G	G	A	G
	NA21125	G	A	G	G	C	T	T	A	T	A	A	A	A	T	A
		A	G	A	A	G	G	C	G	A	G	G	G	G	A	G
	NA21126	G	A	G	G	C	T	T	A	T	A	A	A	A	T	A
		A	G	A	A	G	G	C	G	A	G	G	G	G	A	G
	NA21127	G	A	G	G	C	T	T	A	T	A	A	A	A	T	A
		A	G	A	A	G	G	C	G	A	G	G	G	G	A	G
	NA21128	A	G	G	G	C	T	T	A	T	G	A	A	A	T	A
		A	G	A	A	G	G	C	G	A	G	G	G	G	A	G
	NA21129	A	G	A	A	G	G	C	G	A	G	G	G	G	A	G
		A	G	A	A	G	G	C	G	A	G	G	G	G	A	G
	NA21130	G	A	G	G	C	T	T	A	T	A	A	A	A	T	A
		A	G	A	A	G	G	C	G	A	G	G	G	G	A	G
	NA21133	A	G	A	A	G	G	C	G	A	G	G	G	G	A	G
		A	G	A	A	G	G	C	G	A	G	G	G	G	A	G
	NA21135	G	A	G	G	C	T	T	A	T	A	A	A	A	T	A
		A	G	A	A	G	G	C	G	A	G	G	G	G	A	G
	NA21137	A	G	A	A	G	G	C	G	A	G	G	G	G	A	G
		A	G	A	A	G	G	C	G	A	G	G	G	G	A	G
	NA21141	G	A	G	G	C	T	T	A	T	A	A	A	A	T	A
		A	G	A	A	G	G	C	G	A	G	G	G	G	A	G
	NA21142	A	G	A	A	G	G	C	G	A	G	G	G	G	A	G
		A	G	A	A	G	G	C	G	A	G	G	G	G	A	G
	NA21143	A	G	A	A	G	G	C	G	A	G	G	G	G	A	G
		A	G	A	A	G	G	C	G	A	G	G	G	G	A	G
	NA21144	A	G	A	A	G	G	C	G	A	G	G	G	G	A	G
		A	G	A	A	G	G	C	G	A	G	G	G	G	A	G

## Sheet: EUR
	Supplementary Table S2b. 15-fold haplotypes from 1000GP phase 3 for European Descent populations (SAS)
	** - GWAS SNPs; ^ = casual GTEX eQTL SNP
	Individual ID	rs1192415**	rs4658101**	rs4658103	rs11165071	rs10874833^	rs11165072	rs12037771	rs12036943	rs4658246	rs1192419**	rs981554	rs6671034	rs6604047	rs6604048	rs6604049
	HG00096	A	G	A	A	G	G	C	G	A	G	G	G	G	A	G
		A	G	A	A	G	G	C	G	A	G	G	G	G	A	G
	HG00097	A	G	A	A	G	G	C	G	A	G	G	G	G	A	G
		A	G	A	A	G	G	C	G	A	G	G	G	G	A	G
	HG00099	A	G	G	G	C	T	T	A	T	G	A	A	A	T	A
		A	G	A	A	G	G	C	G	A	G	G	G	G	A	G
	HG00100	A	G	A	A	G	G	C	G	A	G	G	G	G	A	G
		A	G	A	A	G	G	C	G	A	G	G	G	G	A	G
	HG00101	A	G	A	A	G	G	C	G	A	G	G	G	G	A	G
		A	G	A	A	G	G	C	G	A	G	G	G	G	A	G
	HG00102	A	G	A	A	G	G	C	G	A	G	G	G	G	A	G
		A	G	A	A	G	G	C	G	A	G	G	G	G	A	G
	HG00103	A	G	A	A	G	G	C	G	A	G	G	G	G	A	G
		A	G	A	A	G	G	C	G	A	G	G	G	G	A	G
	HG00105	A	G	G	G	C	T	T	A	T	G	A	A	A	T	A
		A	G	A	A	G	G	C	G	A	G	G	G	G	A	G
	HG00106	A	G	G	G	C	T	T	A	T	G	A	A	A	T	A
		A	G	A	A	G	G	C	G	A	G	G	G	G	A	G
	HG00107	G	A	G	G	C	T	T	A	T	A	A	A	A	T	A
		A	G	A	A	G	G	C	G	A	G	G	G	G	A	G
	HG00108	A	G	A	A	G	G	C	G	A	G	G	G	G	A	G
		A	G	A	A	G	G	C	G	A	G	G	G	G	A	G
	HG00109	G	A	G	G	C	T	T	A	T	A	A	A	A	T	A
		A	G	G	G	C	T	T	A	T	G	A	A	A	T	A
	HG00110	G	A	G	G	C	T	T	A	T	A	A	A	A	T	A
		A	G	A	A	G	G	C	G	A	G	G	G	G	A	G
	HG00111	A	G	G	G	C	T	T	A	T	G	A	A	A	T	A
		A	G	A	A	G	G	C	G	A	G	G	G	G	A	G
	HG00112	A	G	A	A	G	G	C	G	A	G	G	G	G	A	G
		A	G	A	A	G	G	C	G	A	G	G	G	G	A	G
	HG00113	A	G	A	A	G	G	C	G	A	G	G	G	G	A	G
		A	G	A	A	G	G	C	G	A	G	G	G	G	A	G
	HG00114	A	G	G	G	C	T	T	A	T	G	A	A	A	T	A
		A	G	G	G	C	T	T	A	T	G	A	A	A	T	A
	HG00115	A	G	A	A	G	G	C	G	A	G	G	G	G	A	G
		A	G	A	A	G	G	C	G	A	G	G	G	G	A	G
	HG00116	A	G	G	G	C	T	T	A	T	G	A	A	A	T	A
		A	G	A	A	G	G	C	G	A	G	G	G	G	A	G
	HG00117	A	G	G	G	C	T	T	A	T	G	A	A	A	T	A
		A	G	A	A	G	G	C	G	A	G	G	G	G	A	G
	HG00118	A	G	A	A	G	G	C	G	A	G	G	G	G	A	G
		A	G	A	A	G	G	C	G	A	G	G	G	G	A	G
	HG00119	A	G	G	G	C	T	T	A	T	G	A	A	A	T	A
		A	G	G	G	C	T	T	A	T	G	A	A	A	T	A
	HG00120	A	G	A	A	G	G	T	G	A	G	G	G	G	A	G
		A	G	A	A	G	G	C	G	A	G	G	G	G	A	G
	HG00121	A	G	A	A	G	G	C	G	A	G	G	G	G	A	G
		A	G	A	A	G	G	C	G	A	G	G	G	G	A	G
	HG00122	A	G	G	G	C	T	T	A	T	G	A	A	A	T	A
		A	G	A	A	G	G	C	G	A	G	G	G	G	A	G
	HG00123	G	A	G	G	C	T	T	A	T	A	A	A	A	T	A
		A	G	A	A	G	G	C	G	A	G	G	G	G	A	G
	HG00125	A	G	A	A	G	G	C	G	A	G	G	G	G	A	G
		A	G	A	A	G	G	C	G	A	G	G	G	G	A	G
	HG00126	A	G	G	G	C	T	T	A	T	G	A	A	A	T	A
		A	G	A	A	G	G	C	G	A	G	G	G	G	A	G
	HG00127	A	G	A	A	G	G	C	G	A	G	G	G	G	A	G
		A	G	A	A	G	G	C	G	A	G	G	G	G	A	G
	HG00128	G	A	G	G	C	T	T	A	T	A	A	A	A	T	A
		G	A	G	G	C	T	T	A	T	A	A	A	A	T	A
	HG00129	A	G	G	G	C	T	T	A	T	G	A	A	A	T	A
		A	G	A	A	G	G	C	G	A	G	G	G	G	A	G
	HG00130	A	G	G	G	C	T	T	A	T	G	A	A	A	T	A
		A	G	A	A	G	G	C	G	A	G	G	G	G	A	G
	HG00131	A	G	A	A	G	G	C	G	A	G	G	G	G	A	G
		A	G	A	A	G	G	C	G	A	G	G	G	G	A	G
	HG00132	A	G	G	G	C	T	T	A	T	G	A	A	A	T	A
		A	G	A	A	G	G	C	G	A	G	G	G	G	A	G
	HG00133	G	A	G	G	C	T	T	A	T	A	A	A	A	T	A
		A	G	G	G	C	T	T	A	T	G	A	A	A	T	A
	HG00136	G	A	G	G	C	T	T	A	T	A	A	A	A	T	A
		A	G	A	A	G	G	C	G	A	G	G	G	G	A	G
	HG00137	A	G	A	A	G	G	C	G	A	G	G	G	G	A	G
		A	G	A	A	G	G	C	G	A	G	G	G	G	A	G
	HG00138	A	G	A	A	G	G	C	G	A	G	G	G	G	A	G
		A	G	A	A	G	G	C	G	A	G	G	G	G	A	G
	HG00139	G	A	G	G	C	T	T	A	T	A	A	A	A	T	A
		A	G	A	A	G	G	C	G	A	G	G	G	G	A	G
	HG00140	G	A	G	G	C	T	T	A	T	A	A	A	A	T	A
		A	G	G	G	C	T	T	A	T	G	A	A	A	T	A
	HG00141	A	G	A	A	G	G	C	G	A	G	G	G	G	A	G
		A	G	A	A	G	G	C	G	A	G	G	G	G	A	G
	HG00142	A	G	A	A	G	G	C	G	A	G	G	G	G	A	G
		A	G	A	A	G	G	C	G	A	G	G	G	G	A	G
	HG00143	G	A	G	G	C	T	T	A	T	A	A	A	A	T	A
		A	G	A	A	G	G	C	G	A	G	G	G	G	A	G
	HG00145	A	G	A	A	G	G	C	G	A	G	G	G	G	A	G
		A	G	A	A	G	G	C	G	A	G	G	G	G	A	G
	HG00146	G	A	G	G	C	T	T	A	T	A	A	A	A	T	A
		A	G	G	G	C	T	T	A	T	G	A	A	A	T	A
	HG00148	A	G	G	G	C	T	T	A	T	G	A	A	A	T	A
		A	G	A	A	G	G	C	G	A	G	G	G	G	A	G
	HG00149	G	A	G	G	C	T	T	A	T	A	A	A	A	T	A
		A	G	A	A	G	G	C	G	A	G	G	G	G	A	G
	HG00150	A	G	G	G	C	T	T	A	T	G	A	A	A	T	A
		A	G	A	A	G	G	C	G	A	G	G	G	G	A	G
	HG00151	A	G	A	A	G	G	C	G	A	G	G	G	G	A	G
		A	G	A	A	G	G	C	G	A	G	G	G	G	A	G
	HG00154	A	G	A	A	G	G	T	G	A	G	G	G	G	A	G
		A	G	A	A	G	G	C	G	A	G	G	G	G	A	G
	HG00155	A	G	G	G	C	T	T	A	T	G	A	A	A	T	A
		A	G	A	A	G	G	C	G	A	G	G	G	G	A	G
	HG00157	G	A	G	G	C	T	T	A	T	A	A	A	A	T	A
		A	G	A	A	G	G	C	G	A	G	G	G	G	A	G
	HG00158	A	G	A	A	G	G	C	G	A	G	G	G	G	A	G
		A	G	A	A	G	G	C	G	A	G	G	G	G	A	G
	HG00159	G	A	G	G	C	T	T	A	T	A	A	A	A	T	A
		A	G	G	G	C	T	T	A	T	G	A	A	A	T	A
	HG00160	A	G	G	G	C	T	T	A	T	G	A	A	A	T	A
		A	G	A	A	G	G	C	G	A	G	G	G	G	A	G
	HG00171	A	G	G	G	C	T	T	A	T	G	A	A	A	T	A
		A	G	A	A	G	G	C	G	A	G	G	G	G	A	G
	HG00173	A	G	G	G	C	T	T	A	T	G	A	A	A	T	A
		A	G	A	A	G	G	C	G	A	G	G	G	G	A	G
	HG00174	A	G	G	G	C	T	T	A	T	G	A	A	A	T	A
		A	G	A	A	G	G	C	G	A	G	G	G	G	A	G
	HG00176	A	G	G	G	C	T	T	A	T	G	A	A	A	T	A
		A	G	G	G	C	T	T	A	T	G	A	A	A	T	A
	HG00177	A	G	G	G	C	T	T	A	T	G	A	A	A	T	A
		A	G	A	A	G	G	C	G	A	G	G	G	G	A	G
	HG00178	A	G	G	G	C	T	T	A	T	G	A	A	A	T	A
		A	G	G	G	C	T	T	A	T	G	A	A	A	T	A
	HG00179	A	G	A	A	G	G	C	G	A	G	G	G	G	A	G
		A	G	A	A	G	G	C	G	A	G	G	G	G	A	G
	HG00180	A	G	G	G	C	T	T	A	T	G	A	A	A	T	A
		A	G	G	G	C	T	T	A	T	G	A	A	A	T	A
	HG00181	A	G	G	G	C	T	T	A	T	G	A	A	A	T	A
		A	G	A	A	G	G	C	G	A	G	G	G	G	A	G
	HG00182	A	G	A	A	G	G	C	G	A	G	G	G	G	A	G
		A	G	A	A	G	G	C	G	A	G	G	G	G	A	G
	HG00183	A	G	G	G	C	T	T	A	T	G	A	A	A	T	A
		A	G	A	A	G	G	C	G	A	G	G	G	G	A	G
	HG00185	G	A	G	G	C	T	T	A	T	A	A	A	A	T	A
		A	G	A	A	G	G	C	G	A	G	G	G	G	A	G
	HG00186	A	G	A	A	G	G	C	G	A	G	G	G	G	A	G
		A	G	A	A	G	G	C	G	A	G	G	G	G	A	G
	HG00187	G	A	G	G	C	T	T	A	T	A	A	A	A	T	A
		A	G	G	G	C	T	T	A	T	G	A	A	A	T	A
	HG00188	A	G	G	G	C	T	T	A	T	G	A	A	A	T	A
		A	G	A	A	G	G	C	G	A	G	G	G	G	A	G
	HG00189	A	G	A	A	G	G	C	G	A	G	G	G	G	A	G
		A	G	A	A	G	G	C	G	A	G	G	G	G	A	G
	HG00190	A	G	G	G	C	T	T	A	T	G	A	A	A	T	A
		A	G	A	A	G	G	C	G	A	G	G	G	G	A	G
	HG00231	A	G	G	G	C	T	T	A	T	G	A	A	A	T	A
		A	G	A	A	G	G	C	G	A	G	G	G	G	A	G
	HG00232	G	A	G	G	C	T	T	A	T	A	A	A	A	T	A
		A	G	A	A	G	G	C	G	A	G	G	G	G	A	G
	HG00233	A	G	A	A	G	G	C	G	A	G	G	G	G	A	G
		A	G	A	A	G	G	C	G	A	G	G	G	G	A	G
	HG00234	G	A	G	G	C	T	T	A	T	A	A	A	A	T	A
		A	G	A	A	G	G	C	G	A	G	G	G	G	A	G
	HG00235	G	A	G	G	C	T	T	A	T	A	A	A	A	T	A
		A	G	A	A	G	G	C	G	A	G	G	G	G	A	G
	HG00236	G	A	G	G	C	T	T	A	T	A	A	A	A	T	A
		A	G	G	G	C	T	T	A	T	G	A	A	A	T	A
	HG00237	A	G	A	A	G	G	C	G	A	G	G	G	G	A	G
		A	G	A	A	G	G	C	G	A	G	G	G	G	A	G
	HG00238	A	G	G	G	C	T	T	A	T	G	A	A	A	T	A
		A	G	A	A	G	G	C	G	A	G	G	G	G	A	G
	HG00239	G	A	G	G	C	T	T	A	T	A	A	A	A	T	A
		A	G	A	A	G	G	C	G	A	G	G	G	G	A	G
	HG00240	G	A	G	G	C	T	T	A	T	A	A	A	A	T	A
		A	G	G	G	C	T	T	A	T	G	A	A	A	T	A
	HG00242	G	A	G	G	C	T	T	A	T	A	A	A	A	T	A
		A	G	A	A	G	G	C	G	A	G	G	G	G	A	G
	HG00243	G	A	G	G	C	T	T	A	T	A	A	A	A	T	A
		A	G	A	A	G	G	C	G	A	G	G	G	G	A	G
	HG00244	A	G	A	A	G	G	C	G	A	G	G	G	G	A	G
		A	G	A	A	G	G	C	G	A	G	G	G	G	A	G
	HG00245	G	A	G	G	C	T	T	A	T	A	A	A	A	T	A
		A	G	A	A	G	G	C	G	A	G	G	G	G	A	G
	HG00246	G	A	G	G	C	T	T	A	T	A	A	A	A	T	A
		G	A	G	G	C	T	T	A	T	A	A	A	A	T	A
	HG00250	G	A	G	G	C	T	T	A	T	A	A	A	A	T	A
		A	G	A	A	G	G	C	G	A	G	G	G	G	A	G
	HG00251	A	G	A	A	G	G	C	G	A	G	G	G	G	A	G
		A	G	A	A	G	G	C	G	A	G	G	G	G	A	G
	HG00252	G	A	G	G	C	T	T	A	T	A	A	A	A	T	A
		G	A	G	G	C	T	T	A	T	A	A	A	A	T	A
	HG00253	G	A	G	G	C	T	T	A	T	A	A	A	A	T	A
		A	G	G	G	C	T	T	A	T	G	A	A	A	T	A
	HG00254	G	A	G	G	C	T	T	A	T	A	A	A	A	T	A
		A	G	A	A	G	G	C	G	A	G	G	G	G	A	G
	HG00255	A	G	A	A	G	G	C	G	A	G	G	G	G	A	G
		A	G	A	A	G	G	C	G	A	G	G	G	G	A	G
	HG00256	A	G	A	A	G	G	C	G	A	G	G	G	G	A	G
		A	G	A	A	G	G	C	G	A	G	G	G	G	A	G
	HG00257	A	G	A	A	G	G	C	G	A	G	G	G	G	A	G
		A	G	A	A	G	G	C	G	A	G	G	G	G	A	G
	HG00258	G	A	G	G	C	T	T	A	T	A	A	A	A	T	A
		A	G	A	A	G	G	C	G	A	G	G	G	G	A	G
	HG00259	A	G	G	G	C	T	T	A	T	G	A	A	A	T	A
		A	G	A	A	G	G	C	G	A	G	G	G	G	A	G
	HG00260	A	G	G	G	C	T	T	A	T	G	A	A	A	T	A
		A	G	A	A	G	G	C	G	A	G	G	G	G	A	G
	HG00261	A	G	G	G	C	T	T	A	T	G	A	A	A	T	A
		A	G	A	A	G	G	C	G	A	G	G	G	G	A	G
	HG00262	A	G	A	A	G	G	C	G	A	G	G	G	G	A	G
		A	G	A	A	G	G	C	G	A	G	G	G	G	A	G
	HG00263	A	G	A	A	G	G	C	G	A	G	G	G	G	A	G
		A	G	A	A	G	G	C	G	A	G	G	G	G	A	G
	HG00264	G	A	G	G	C	T	T	A	T	A	A	A	A	T	A
		A	G	A	A	G	G	C	G	A	G	G	G	G	A	G
	HG00265	A	G	A	A	G	G	C	G	A	G	G	G	G	A	G
		A	G	A	A	G	G	C	G	A	G	G	G	G	A	G
	HG00266	A	G	A	A	G	G	C	G	A	G	G	G	G	A	G
		A	G	A	A	G	G	C	G	A	G	G	G	G	A	G
	HG00267	A	G	G	G	C	T	T	A	T	G	A	A	A	T	A
		A	G	A	A	G	G	C	G	A	G	G	G	G	A	G
	HG00268	A	G	G	G	C	T	T	A	T	G	A	A	A	T	A
		A	G	A	A	G	G	C	G	A	G	G	G	G	A	G
	HG00269	A	G	A	A	G	G	C	G	A	G	G	G	G	A	G
		A	G	A	A	G	G	C	G	A	G	G	G	G	A	G
	HG00271	A	G	G	G	C	T	T	A	T	G	A	A	A	T	A
		A	G	A	A	G	G	C	G	A	G	G	G	G	A	G
	HG00272	A	G	A	A	G	G	C	G	A	G	G	G	G	A	G
		A	G	A	A	G	G	C	G	A	G	G	G	G	A	G
	HG00273	G	A	G	G	C	T	T	A	T	A	A	A	A	T	A
		A	G	A	A	G	G	C	G	A	G	G	G	G	A	G
	HG00274	G	A	G	G	C	T	T	A	T	A	A	A	A	T	A
		A	G	G	G	C	T	T	A	T	G	A	A	A	T	A
	HG00275	G	A	G	G	C	T	T	A	T	A	A	A	A	T	A
		A	G	A	A	G	G	C	G	A	G	G	G	G	A	G
	HG00276	G	A	G	G	C	T	T	A	T	A	A	A	A	T	A
		A	G	G	G	C	T	T	A	T	G	A	A	A	T	A
	HG00277	A	G	A	A	G	G	C	G	A	G	G	G	G	A	G
		A	G	A	A	G	G	C	G	A	G	G	G	G	A	G
	HG00278	A	G	A	A	G	G	C	G	A	G	G	G	G	A	G
		A	G	A	A	G	G	C	G	A	G	G	G	G	A	G
	HG00280	G	A	G	G	C	T	T	A	T	A	A	A	A	T	A
		A	G	G	G	C	T	T	A	T	G	A	A	A	T	A
	HG00281	A	G	G	G	C	T	T	A	T	G	A	A	A	T	A
		A	G	A	A	G	G	C	G	A	G	G	G	G	A	G
	HG00282	A	G	A	A	G	G	C	G	A	G	G	G	G	A	G
		A	G	A	A	G	G	C	G	A	G	G	G	G	A	G
	HG00284	G	A	G	G	C	T	T	A	T	A	A	A	A	T	A
		A	G	A	A	G	G	C	G	A	G	G	G	G	A	G
	HG00285	A	G	A	A	G	G	C	G	A	G	G	G	G	A	G
		A	G	A	A	G	G	C	G	A	G	G	G	G	A	G
	HG00288	A	G	A	A	G	G	C	G	A	G	G	G	G	A	G
		A	G	A	A	G	G	C	G	A	G	G	G	G	A	G
	HG00290	A	G	A	A	G	G	C	G	A	G	G	G	G	A	G
		A	G	A	A	G	G	C	G	A	G	G	G	G	A	G
	HG00304	A	G	G	G	C	T	T	A	T	G	A	A	A	T	A
		A	G	A	A	G	G	C	G	A	G	G	G	G	A	G
	HG00306	G	A	G	G	C	T	T	A	T	A	A	A	A	T	A
		A	G	G	G	C	T	T	A	T	G	A	A	A	T	A
	HG00308	A	G	A	A	G	G	C	G	A	G	G	G	G	A	G
		A	G	A	A	G	G	C	G	A	G	G	G	G	A	G
	HG00309	A	G	A	A	G	G	C	G	A	G	G	G	G	A	G
		A	G	A	A	G	G	C	G	A	G	G	G	G	A	G
	HG00310	A	G	A	A	G	G	C	G	A	G	G	G	G	A	G
		A	G	A	A	G	G	C	G	A	G	G	G	G	A	G
	HG00311	A	G	G	G	C	T	T	A	T	G	A	A	A	T	A
		A	G	A	A	G	G	C	G	A	G	G	G	G	A	G
	HG00313	A	G	G	G	C	T	T	A	T	G	A	A	A	T	A
		A	G	G	G	C	T	T	A	T	G	A	A	A	T	A
	HG00315	A	G	G	G	C	T	T	A	T	G	A	A	A	T	A
		A	G	A	A	G	G	C	G	A	G	G	G	G	A	G
	HG00318	G	A	G	G	C	T	T	A	T	A	A	A	A	T	A
		A	G	A	A	G	G	C	G	A	G	G	G	G	A	G
	HG00319	A	G	G	G	C	T	T	A	T	G	A	A	A	T	A
		A	G	A	A	G	G	C	G	A	G	G	G	G	A	G
	HG00320	A	G	G	G	C	T	T	A	T	G	A	A	A	T	A
		A	G	G	G	C	T	T	A	T	G	A	A	A	T	A
	HG00321	A	G	A	A	G	G	C	G	A	G	G	G	G	A	G
		A	G	A	A	G	G	C	G	A	G	G	G	G	A	G
	HG00323	A	G	A	A	G	G	C	G	A	G	G	G	G	A	G
		A	G	A	A	G	G	C	G	A	G	G	G	G	A	G
	HG00324	G	A	G	G	C	T	T	A	T	A	A	A	A	T	A
		A	G	A	A	G	G	C	G	A	G	G	G	G	A	G
	HG00325	G	A	G	G	C	T	T	A	T	A	A	A	A	T	A
		A	G	A	A	G	G	C	G	A	G	G	G	G	A	G
	HG00326	A	G	A	A	G	G	C	G	A	G	G	G	G	A	G
		A	G	A	A	G	G	C	G	A	G	G	G	G	A	G
	HG00327	A	G	A	A	G	G	C	G	A	G	G	G	G	A	G
		A	G	A	A	G	G	C	G	A	G	G	G	G	A	G
	HG00328	G	A	G	G	C	T	T	A	T	A	A	A	A	T	A
		G	A	G	G	C	T	T	A	T	A	A	A	A	T	A
	HG00329	G	A	G	G	C	T	T	A	T	A	A	A	A	T	A
		A	G	G	G	C	T	T	A	T	G	A	A	A	T	A
	HG00330	G	A	G	G	C	T	T	A	T	A	A	A	A	T	A
		A	G	A	A	G	G	C	G	A	G	G	G	G	A	G
	HG00331	A	G	G	G	C	T	T	A	T	G	A	A	A	T	A
		A	G	A	A	G	G	C	G	A	G	G	G	G	A	G
	HG00332	A	G	A	A	G	G	C	G	A	G	G	G	G	A	G
		A	G	A	A	G	G	C	G	A	G	G	G	G	A	G
	HG00334	A	G	G	G	C	T	T	A	T	G	A	A	A	T	A
		A	G	A	A	G	G	C	G	A	G	G	G	G	A	G
	HG00335	A	G	G	G	C	T	T	A	T	G	A	A	A	T	A
		A	G	A	A	G	G	C	G	A	G	G	G	G	A	G
	HG00336	A	G	G	G	C	T	T	A	T	G	A	A	A	T	A
		A	G	A	A	G	G	C	G	A	G	G	G	G	A	G
	HG00337	A	G	G	G	C	T	T	A	T	G	A	A	A	T	A
		A	G	A	A	G	G	C	G	A	G	G	G	G	A	G
	HG00338	A	G	G	G	C	T	T	A	T	G	A	A	A	T	A
		A	G	A	A	G	G	C	G	A	G	G	G	G	A	G
	HG00339	A	G	A	A	G	G	C	G	A	G	G	G	G	A	G
		A	G	A	A	G	G	C	G	A	G	G	G	G	A	G
	HG00341	A	G	G	G	C	T	T	A	T	G	A	A	A	T	A
		A	G	G	G	C	T	T	A	T	G	A	A	A	T	A
	HG00342	A	G	A	A	G	G	C	G	A	G	G	G	G	A	G
		A	G	A	A	G	G	C	G	A	G	G	G	G	A	G
	HG00343	G	A	G	G	C	T	T	A	T	A	A	A	A	T	A
		A	G	A	A	G	G	C	G	A	G	G	G	G	A	G
	HG00344	A	G	A	A	G	G	C	G	A	G	G	G	G	A	G
		A	G	A	A	G	G	C	G	A	G	G	G	G	A	G
	HG00345	G	A	G	G	C	T	T	A	T	A	A	A	A	T	A
		A	G	G	G	C	T	T	A	T	G	A	A	A	T	A
	HG00346	A	G	A	A	G	G	C	G	A	G	G	G	G	A	G
		A	G	A	A	G	G	C	G	A	G	G	G	G	A	G
	HG00349	A	G	G	G	C	T	T	A	T	G	A	A	A	T	A
		A	G	A	A	G	G	C	G	A	G	G	G	G	A	G
	HG00350	G	A	G	G	C	T	T	A	T	A	A	A	A	T	A
		A	G	G	G	C	T	T	A	T	G	A	A	A	T	A
	HG00351	A	G	G	G	C	T	T	A	T	G	A	A	A	T	A
		A	G	A	A	G	G	C	G	A	G	G	G	G	A	G
	HG00353	A	G	G	G	C	T	T	A	T	G	A	A	A	T	A
		A	G	A	A	G	G	C	G	A	G	G	G	G	A	G
	HG00355	A	G	A	A	G	G	C	G	A	G	G	G	G	A	G
		A	G	A	A	G	G	C	G	A	G	G	G	G	A	G
	HG00356	G	A	G	G	C	T	T	A	T	A	A	A	A	T	A
		A	G	A	A	G	G	C	G	A	G	G	G	G	A	G
	HG00357	A	G	A	A	G	G	C	G	A	G	G	G	G	A	G
		A	G	A	A	G	G	C	G	A	G	G	G	G	A	G
	HG00358	A	G	A	A	G	G	C	G	A	G	G	G	G	A	G
		A	G	A	A	G	G	C	G	A	G	G	G	G	A	G
	HG00360	G	A	G	G	C	T	T	A	T	A	A	A	A	T	A
		G	A	G	G	C	T	T	A	T	A	G	A	A	T	A
	HG00361	A	G	A	A	G	G	C	G	A	G	G	G	G	A	G
		A	G	A	A	G	G	C	G	A	G	G	G	G	A	G
	HG00362	A	G	A	A	G	G	C	G	A	G	G	G	G	A	G
		A	G	A	A	G	G	C	G	A	G	G	G	G	A	G
	HG00364	A	G	A	A	G	G	C	G	A	G	G	G	G	A	G
		A	G	A	A	G	G	C	G	A	G	G	G	G	A	G
	HG00365	G	A	G	G	C	T	T	A	T	A	A	A	A	T	A
		A	G	A	A	G	G	C	G	A	G	G	G	G	A	G
	HG00366	A	G	G	G	C	T	T	A	T	G	A	A	A	T	A
		A	G	A	A	G	G	C	G	A	G	G	G	G	A	G
	HG00367	A	G	A	A	G	G	C	G	A	G	G	G	G	A	G
		A	G	A	A	G	G	C	G	A	G	G	G	G	A	G
	HG00368	G	A	G	G	C	T	T	A	T	A	A	A	A	T	A
		A	G	G	G	C	T	T	A	T	G	A	A	A	T	A
	HG00369	A	G	G	G	C	T	T	A	T	G	A	A	A	T	A
		A	G	A	A	G	G	C	G	A	G	G	G	G	A	G
	HG00371	A	A	G	G	C	T	T	A	T	A	A	A	A	T	A
		A	G	A	A	G	G	C	G	A	G	G	G	G	A	G
	HG00372	A	G	G	G	C	T	T	A	T	G	A	A	A	T	A
		A	G	A	A	G	G	C	G	A	G	G	G	G	A	G
	HG00373	A	G	A	A	G	G	C	G	A	G	G	G	G	A	G
		A	G	A	A	G	G	C	G	A	G	G	G	G	A	G
	HG00375	A	G	G	G	C	T	T	A	T	G	A	A	A	T	A
		A	G	A	A	G	G	C	G	A	G	G	G	G	A	G
	HG00376	A	G	A	A	G	G	C	G	A	G	G	G	G	A	G
		A	G	A	A	G	G	C	G	A	G	G	G	G	A	G
	HG00378	A	G	A	A	G	G	C	G	A	G	G	G	G	A	G
		A	G	A	A	G	G	C	G	A	G	G	G	G	A	G
	HG00379	A	G	G	G	C	T	T	A	T	G	A	A	A	T	A
		A	G	A	A	G	G	C	G	A	G	G	G	G	A	G
	HG00380	A	G	G	G	C	T	T	A	T	G	A	A	A	T	A
		A	G	A	A	G	G	C	G	A	G	G	G	G	A	G
	HG00381	G	A	G	G	C	T	T	A	T	A	A	A	A	T	A
		G	A	G	G	C	T	T	A	T	A	A	A	A	T	A
	HG00382	A	G	A	A	G	G	C	G	A	G	G	G	G	A	G
		A	G	A	A	G	G	C	G	A	G	G	G	G	A	G
	HG00383	A	G	A	A	G	G	C	G	A	G	G	G	G	A	G
		A	G	A	A	G	G	C	G	A	G	G	G	G	A	G
	HG00384	A	G	A	A	G	G	C	G	A	G	G	G	G	A	G
		A	G	A	A	G	G	C	G	A	G	G	G	G	A	G
	HG01334	A	G	A	A	G	G	C	G	A	G	G	G	G	A	G
		A	G	A	A	G	G	C	G	A	G	G	G	G	A	G
	HG01500	A	G	G	G	C	T	T	A	T	G	A	A	A	T	A
		A	G	A	A	G	G	C	G	A	G	G	G	G	A	G
	HG01501	G	A	G	G	C	T	T	A	T	A	A	A	A	T	A
		A	G	A	A	G	G	C	G	A	G	G	G	G	A	G
	HG01503	A	G	A	A	G	G	C	G	A	G	G	G	G	A	G
		A	G	A	A	G	G	C	G	A	G	G	G	G	A	G
	HG01504	G	A	G	G	C	T	T	A	T	A	A	A	A	T	A
		A	G	A	A	G	G	C	G	A	G	G	G	G	A	G
	HG01506	A	G	G	G	C	T	T	A	T	A	A	A	A	T	A
		A	G	A	A	C	T	T	A	T	G	A	A	A	T	A
	HG01507	A	G	G	G	C	T	T	A	T	G	A	A	A	T	A
		A	G	A	A	G	G	C	G	A	G	G	G	G	A	G
	HG01509	A	G	A	A	G	G	C	G	A	G	G	G	G	A	G
		A	G	A	A	G	G	C	G	A	G	G	G	G	A	G
	HG01510	A	G	A	A	G	G	C	G	A	G	G	G	G	A	G
		A	G	A	A	G	G	C	G	A	G	G	G	G	A	G
	HG01512	A	G	G	G	C	T	T	A	T	G	A	A	A	T	A
		A	G	A	A	G	G	C	G	A	G	G	G	G	A	G
	HG01513	G	A	G	G	C	T	T	A	T	A	A	A	A	T	A
		A	G	A	A	G	G	C	G	A	G	G	G	G	A	G
	HG01515	A	G	G	G	C	T	T	A	T	G	A	A	A	T	A
		A	G	A	A	G	G	C	G	A	G	G	G	G	A	G
	HG01516	A	G	A	A	G	G	C	G	A	G	G	G	G	A	G
		A	G	A	A	G	G	C	G	A	G	G	G	G	A	G
	HG01518	G	A	G	G	C	T	T	A	T	A	A	A	A	T	A
		A	G	A	A	G	G	C	G	A	G	G	G	G	A	G
	HG01519	G	A	G	G	C	T	T	A	T	A	A	A	A	T	A
		A	G	G	G	C	T	T	A	T	G	A	A	A	T	A
	HG01521	A	G	A	A	G	G	C	G	A	G	G	G	G	A	G
		A	G	A	A	G	G	C	G	A	G	G	G	G	A	G
	HG01522	A	G	A	A	G	G	C	G	A	G	G	G	G	A	G
		A	G	A	A	G	G	C	G	A	G	G	G	G	A	G
	HG01524	A	G	A	A	G	G	C	G	A	G	G	G	G	A	G
		A	G	A	A	G	G	C	G	A	G	G	G	G	A	G
	HG01525	G	A	G	G	C	T	T	A	T	A	A	A	A	T	A
		A	G	G	G	C	T	T	A	T	G	A	A	A	T	A
	HG01527	G	A	G	G	C	T	T	A	T	A	A	A	A	T	A
		A	G	A	A	G	G	C	G	A	G	G	G	G	A	G
	HG01528	A	G	G	G	C	T	T	A	T	G	A	A	A	T	A
		A	G	A	A	G	G	C	G	A	G	G	G	G	A	G
	HG01530	A	G	A	A	G	G	C	G	A	G	G	G	G	A	G
		A	G	A	A	G	G	C	G	A	G	G	G	G	A	G
	HG01531	A	G	G	G	C	T	T	A	T	G	A	A	A	T	A
		A	G	A	A	G	G	C	G	A	G	G	G	G	A	G
	HG01536	A	G	G	G	C	T	T	A	T	G	A	A	A	T	A
		A	G	A	A	G	G	C	G	A	G	G	G	G	A	G
	HG01537	A	G	G	G	C	T	T	A	T	G	A	A	A	T	A
		A	G	A	A	G	G	C	G	A	G	G	G	G	A	G
	HG01602	G	A	G	G	C	T	T	A	T	A	A	A	A	T	A
		A	G	A	A	G	G	C	G	A	G	G	G	G	A	G
	HG01603	A	G	G	G	C	T	T	A	T	G	A	A	A	T	A
		A	G	A	A	G	G	C	G	A	G	G	G	G	A	G
	HG01605	A	G	G	G	C	T	T	A	T	G	A	A	A	T	A
		A	G	A	A	G	G	C	G	A	G	G	G	G	A	G
	HG01606	A	G	A	A	G	G	C	G	A	G	G	G	G	A	G
		A	G	A	A	G	G	C	G	A	G	G	G	G	A	G
	HG01607	A	G	A	A	G	G	C	G	A	G	G	G	G	A	G
		A	G	A	A	G	G	C	G	A	G	G	G	G	A	G
	HG01608	G	A	G	G	C	T	T	A	T	A	A	A	A	T	A
		A	G	A	A	G	G	C	G	A	G	G	G	G	A	G
	HG01610	A	G	A	A	G	G	C	G	A	G	G	G	G	A	G
		A	G	A	A	G	G	C	G	A	G	G	G	G	A	G
	HG01612	A	G	G	G	C	T	T	A	T	G	A	A	A	T	A
		A	G	G	G	C	T	T	A	T	G	A	A	A	T	A
	HG01613	G	A	G	G	C	T	T	A	T	A	A	A	A	T	A
		A	G	A	A	G	G	C	G	A	G	G	G	G	A	G
	HG01615	G	A	G	G	C	T	T	A	T	A	A	A	A	T	A
		A	G	A	A	G	G	C	G	A	G	G	G	G	A	G
	HG01617	G	A	G	G	C	T	T	A	T	A	A	A	A	T	A
		A	G	A	A	G	G	C	G	A	G	G	G	G	A	G
	HG01618	A	G	A	A	G	G	C	G	A	G	G	G	G	A	G
		A	G	A	A	G	G	C	G	A	G	G	G	G	A	G
	HG01619	A	G	G	G	C	T	T	A	T	G	A	A	A	T	A
		A	G	G	G	C	T	T	A	T	G	A	A	A	T	A
	HG01620	G	A	G	G	C	T	T	A	T	A	A	A	A	T	A
		A	G	A	A	G	G	C	G	A	G	G	G	G	A	G
	HG01623	A	G	A	A	G	G	C	G	A	G	G	G	G	A	G
		A	G	A	A	G	G	C	G	A	G	G	G	G	A	G
	HG01624	A	G	A	A	G	G	C	G	A	G	G	G	G	A	G
		A	G	A	A	G	G	C	G	A	G	G	G	G	A	G
	HG01625	G	A	G	G	C	T	T	A	T	A	A	A	A	T	A
		A	G	A	A	G	G	C	G	A	G	G	G	G	A	G
	HG01626	A	G	G	G	C	T	T	A	T	G	A	A	A	T	A
		A	G	A	A	G	G	C	G	A	G	G	G	G	A	G
	HG01628	A	G	A	A	G	G	C	G	A	G	G	G	G	A	G
		A	G	A	A	G	G	C	G	A	G	G	G	G	A	G
	HG01630	A	G	A	A	G	G	C	G	A	G	G	G	G	A	G
		A	G	A	A	G	G	C	G	A	G	G	G	G	A	G
	HG01631	A	G	G	G	C	T	T	A	T	G	A	A	A	T	A
		A	G	A	A	G	G	C	G	A	G	G	G	G	A	G
	HG01632	G	A	G	G	C	T	T	A	T	A	A	A	A	T	A
		A	G	G	G	C	T	T	A	T	G	A	A	A	T	A
	HG01668	A	G	A	A	G	G	C	G	A	G	G	G	G	A	G
		A	G	A	A	G	G	C	G	A	G	G	G	G	A	G
	HG01669	A	G	G	G	C	T	T	A	T	G	A	A	A	T	A
		A	G	A	A	G	G	C	G	A	G	G	G	G	A	G
	HG01670	A	G	A	A	G	G	C	G	A	G	G	G	G	A	G
		A	G	A	A	G	G	C	G	A	G	G	G	G	A	G
	HG01672	G	A	G	G	C	T	T	A	T	A	A	A	A	T	A
		A	G	A	A	G	G	C	G	A	G	G	G	G	A	G
	HG01673	A	G	A	A	G	G	C	G	A	G	G	G	G	A	G
		A	G	A	A	G	G	C	G	A	G	G	G	G	A	G
	HG01675	A	G	A	A	G	G	C	G	A	G	G	G	G	A	G
		A	G	A	A	G	G	C	G	A	G	G	G	G	A	G
	HG01676	A	G	G	G	C	T	T	A	T	G	A	A	A	T	A
		A	G	G	G	C	T	T	A	T	G	A	A	A	T	A
	HG01678	A	G	G	G	C	T	T	A	T	G	A	A	A	T	A
		A	G	A	A	G	G	C	G	A	G	G	G	G	A	G
	HG01679	A	G	G	G	C	T	T	A	T	G	A	A	A	T	A
		A	G	G	G	C	T	T	A	T	G	A	A	A	T	A
	HG01680	A	G	A	A	G	G	C	G	A	G	G	G	G	A	G
		A	G	A	A	G	G	C	G	A	G	G	G	G	A	G
	HG01682	A	G	G	G	C	T	T	A	T	G	A	A	A	T	A
		A	G	A	A	G	G	C	G	A	G	G	G	G	A	G
	HG01684	A	G	A	A	G	G	C	G	A	G	G	G	G	A	G
		A	G	A	A	G	G	C	G	A	G	G	G	G	A	G
	HG01685	A	G	A	A	G	G	C	G	A	G	G	G	G	A	G
		A	G	A	A	G	G	C	G	A	G	G	G	G	A	G
	HG01686	A	G	A	A	G	G	C	G	A	G	G	G	G	A	G
		A	G	A	A	G	G	C	G	A	G	G	G	G	A	G
	HG01694	A	G	A	A	G	G	C	G	A	G	G	G	G	A	G
		A	G	A	A	G	G	C	G	A	G	G	G	G	A	G
	HG01695	A	G	G	G	C	T	T	A	T	G	A	A	A	T	A
		A	G	A	A	G	G	C	G	A	G	G	G	G	A	G
	HG01697	A	G	A	A	G	G	C	G	A	G	G	G	G	A	G
		A	G	A	A	G	G	C	G	A	G	G	G	G	A	G
	HG01699	A	G	A	A	G	G	C	G	A	G	G	G	G	A	G
		A	G	A	A	G	G	C	G	A	G	G	G	G	A	G
	HG01700	A	G	A	A	G	G	C	G	A	G	G	G	G	A	G
		A	G	A	A	G	G	C	G	A	G	G	G	G	A	G
	HG01702	A	G	A	A	G	G	C	G	A	G	G	G	G	A	G
		A	G	A	A	G	G	C	G	A	G	G	G	G	A	G
	HG01704	A	G	A	A	G	G	C	G	A	G	G	G	G	A	G
		A	G	A	A	G	G	C	G	A	G	G	G	G	A	G
	HG01705	G	A	G	G	C	T	T	A	T	A	A	A	A	T	A
		A	G	A	A	G	G	C	G	A	G	G	G	G	A	G
	HG01707	G	A	G	G	C	T	T	A	T	A	A	A	A	T	A
		G	A	G	G	C	T	T	A	T	A	A	A	A	T	A
	HG01708	G	A	G	G	C	T	T	A	T	A	A	A	A	T	A
		A	G	A	A	G	G	C	G	A	G	G	G	G	A	G
	HG01709	A	G	A	A	G	G	C	G	A	G	G	G	G	A	G
		A	G	A	A	G	G	C	G	A	G	G	G	G	A	G
	HG01710	A	G	A	A	G	G	C	G	A	G	G	G	G	A	G
		A	G	A	A	G	G	C	G	A	G	G	G	G	A	G
	HG01746	A	G	A	A	G	G	C	G	A	G	G	G	G	A	G
		A	G	A	A	G	G	C	G	A	G	G	G	G	A	G
	HG01747	G	A	G	G	C	T	T	A	T	A	A	A	A	T	A
		A	G	A	A	G	G	C	G	A	G	G	G	G	A	G
	HG01756	A	G	G	G	C	T	T	A	T	G	A	A	A	T	A
		A	G	A	A	G	G	C	G	A	G	G	G	G	A	G
	HG01757	A	G	G	G	C	T	T	A	T	G	A	A	A	T	A
		A	G	A	A	G	G	C	G	A	G	G	G	G	A	G
	HG01761	A	G	A	A	G	G	C	G	A	G	G	G	G	A	G
		A	G	A	A	G	G	C	G	A	G	G	G	G	A	G
	HG01762	A	G	A	A	G	G	C	G	A	G	G	G	G	A	G
		A	G	A	A	G	G	C	G	A	G	G	G	G	A	G
	HG01765	A	G	G	G	C	T	T	A	T	G	A	A	A	T	A
		A	G	A	A	G	G	C	G	A	G	G	G	G	A	G
	HG01766	A	G	A	A	G	G	C	G	A	G	G	G	G	A	G
		A	G	A	A	G	G	C	G	A	G	G	G	G	A	G
	HG01767	A	G	A	A	G	G	C	G	A	G	G	G	G	A	G
		A	G	A	A	G	G	C	G	A	G	G	G	G	A	G
	HG01768	G	A	G	G	C	T	T	A	T	A	A	A	A	T	A
		A	G	A	A	G	G	C	G	A	G	G	G	G	A	G
	HG01770	A	G	A	A	G	G	C	G	A	G	G	G	G	A	G
		A	G	A	A	G	G	C	G	A	G	G	G	G	A	G
	HG01771	A	G	A	A	G	G	C	G	A	G	G	G	G	A	G
		A	G	A	A	G	G	C	G	A	G	G	G	G	A	G
	HG01773	G	A	G	G	C	T	T	A	T	A	A	A	A	T	A
		A	G	G	G	C	T	T	A	T	G	A	A	A	T	A
	HG01775	A	G	A	A	G	G	C	G	A	G	G	G	G	A	G
		A	G	A	A	G	G	C	G	A	G	G	G	G	A	G
	HG01776	G	A	G	G	C	T	T	A	T	A	A	A	A	T	A
		A	G	A	A	G	G	C	G	A	G	G	G	G	A	G
	HG01777	A	G	A	A	G	G	C	G	A	G	G	G	G	A	G
		A	G	A	A	G	G	C	G	A	G	G	G	G	A	G
	HG01779	G	A	G	G	C	T	T	A	T	A	A	A	A	T	A
		A	G	A	A	G	G	C	G	A	G	G	G	G	A	G
	HG01781	A	G	G	G	C	T	T	A	T	G	A	A	A	T	A
		A	G	G	G	C	T	T	A	T	G	A	A	A	T	A
	HG01783	G	A	G	G	C	T	T	A	T	A	A	A	A	T	A
		G	A	G	G	C	T	T	A	T	A	A	A	A	T	A
	HG01784	A	G	G	G	C	T	T	A	T	G	A	A	A	T	A
		A	G	G	G	C	T	T	A	T	G	A	A	A	T	A
	HG01785	A	G	G	G	C	T	T	A	T	G	A	A	A	T	A
		A	G	A	A	G	G	C	G	A	G	G	G	G	A	G
	HG01786	A	G	G	G	C	T	T	A	T	G	A	A	A	T	A
		A	G	A	A	G	G	C	G	A	G	G	G	G	A	G
	HG01789	A	G	A	A	G	G	C	G	A	G	G	G	G	A	G
		A	G	A	A	G	G	C	G	A	G	G	G	G	A	G
	HG01790	A	G	A	A	G	G	C	G	A	G	G	G	G	A	G
		A	G	A	A	G	G	C	G	A	G	G	G	G	A	G
	HG01791	A	G	A	A	G	G	C	G	A	G	G	G	G	A	G
		A	G	A	A	G	G	C	G	A	G	G	G	G	A	G
	HG02215	G	A	G	G	C	T	T	A	T	A	A	A	A	T	A
		A	G	A	A	G	G	C	G	A	G	G	G	G	A	G
	HG02219	A	G	G	G	C	T	T	A	T	G	A	A	A	T	A
		A	G	A	A	G	G	C	G	A	G	G	G	G	A	G
	HG02220	A	G	G	G	C	T	T	A	T	G	A	A	A	T	A
		A	G	A	A	G	G	C	G	A	G	G	G	G	A	G
	HG02221	A	G	G	G	C	T	T	A	T	G	A	A	A	T	A
		A	G	A	A	G	G	C	G	A	G	G	G	G	A	G
	HG02223	G	A	G	G	C	T	T	A	T	A	A	A	A	T	A
		G	A	G	G	C	T	T	A	T	A	A	A	A	T	A
	HG02224	A	G	G	G	C	T	T	A	T	G	A	A	A	T	A
		A	G	A	A	G	G	C	G	A	G	G	G	G	A	G
	HG02230	G	A	G	G	C	T	T	A	T	A	A	A	A	T	A
		A	G	A	A	G	G	C	G	A	G	G	G	G	A	G
	HG02231	G	A	G	G	C	T	T	A	T	A	A	A	A	T	A
		A	G	A	A	G	G	C	G	A	G	G	G	G	A	G
	HG02232	A	G	G	G	C	T	T	A	T	G	A	A	A	T	A
		A	G	A	A	G	G	C	G	A	G	G	G	G	A	G
	HG02233	A	G	A	A	G	G	C	G	A	G	G	G	G	A	G
		A	G	A	A	G	G	C	G	A	G	G	G	G	A	G
	HG02235	G	A	G	G	C	T	T	A	T	A	A	A	A	T	A
		A	G	A	A	G	G	C	G	A	G	G	G	G	A	G
	HG02236	A	G	A	A	G	G	C	G	A	G	G	G	G	A	G
		A	G	A	A	G	G	C	G	A	G	G	G	G	A	G
	HG02238	A	G	G	G	C	T	T	A	T	G	A	A	A	T	A
		A	G	G	G	C	T	T	A	T	G	A	A	A	T	A
	HG02239	G	A	G	G	C	T	T	A	T	A	A	A	A	T	A
		G	A	G	G	C	T	T	A	T	A	A	A	A	T	A
	NA06984	A	G	G	G	C	T	T	A	T	G	A	A	A	T	A
		A	G	A	A	G	G	C	G	A	G	G	G	G	A	G
	NA06985	A	G	A	A	G	G	C	G	A	G	G	G	G	A	G
		A	G	A	A	G	G	C	G	A	G	G	G	G	A	G
	NA06986	G	A	G	G	C	T	T	A	T	A	A	A	A	T	A
		A	G	A	A	G	G	C	G	A	G	G	G	G	A	G
	NA06989	A	G	G	G	C	T	T	A	T	G	A	A	A	T	A
		A	G	A	A	G	G	C	G	A	G	G	G	G	A	G
	NA06994	A	G	G	G	C	T	T	A	T	G	A	A	A	T	A
		A	G	A	A	G	G	C	G	A	G	G	G	G	A	G
	NA07000	G	A	G	G	C	T	T	A	T	A	A	A	A	T	A
		A	G	A	A	G	G	C	G	A	G	G	G	G	A	G
	NA07037	A	G	A	A	G	G	C	G	A	G	G	G	G	A	G
		A	G	A	A	G	G	C	G	A	G	G	G	G	A	G
	NA07048	A	G	A	A	G	G	C	G	A	G	G	G	G	A	G
		A	G	A	A	G	G	C	G	A	G	G	G	G	A	G
	NA07051	A	G	A	A	G	G	C	G	A	G	G	G	G	A	G
		A	G	A	A	G	G	C	G	A	G	G	G	G	A	G
	NA07056	A	G	G	G	C	T	T	A	T	G	A	A	A	T	A
		A	G	G	G	C	T	T	A	T	G	A	A	A	T	A
	NA07347	A	G	A	A	G	G	C	G	A	G	G	G	G	A	G
		A	G	A	A	G	G	C	G	A	G	G	G	G	A	G
	NA07357	G	A	G	G	C	T	T	A	T	A	A	A	A	T	A
		A	G	G	G	C	T	T	A	T	G	A	A	A	T	A
	NA10847	A	G	G	G	C	T	T	A	T	G	A	A	A	T	A
		A	G	A	A	G	G	C	G	A	G	G	G	G	A	G
	NA10851	G	A	G	G	C	T	T	A	T	A	A	A	A	T	A
		A	G	A	A	G	G	C	G	A	G	G	G	G	A	G
	NA11829	G	A	G	G	C	T	T	A	T	A	A	A	A	T	A
		A	G	G	G	C	T	T	A	T	G	A	A	A	T	A
	NA11830	A	G	G	G	C	T	T	A	T	G	A	A	A	T	A
		A	G	A	A	G	G	C	G	A	G	G	G	G	A	G
	NA11831	A	G	A	A	G	G	C	G	A	G	G	G	G	A	G
		A	G	A	A	G	G	C	G	A	G	G	G	G	A	G
	NA11832	A	G	G	G	C	T	T	A	T	G	A	A	A	T	A
		A	G	A	A	G	G	C	G	A	G	G	G	G	A	G
	NA11840	G	A	G	G	C	T	T	A	T	A	A	A	A	T	A
		A	G	A	A	G	G	C	G	A	G	G	G	G	A	G
	NA11843	A	G	G	G	C	T	T	A	T	G	A	A	A	T	A
		A	G	A	A	G	G	C	G	A	G	G	G	G	A	G
	NA11881	G	A	G	G	C	T	T	A	T	A	A	A	A	T	A
		A	G	G	G	C	T	T	A	T	G	A	A	A	T	A
	NA11892	G	A	G	G	C	T	T	A	T	A	A	A	A	T	A
		A	G	A	A	G	G	C	G	A	G	G	G	G	A	G
	NA11893	A	G	G	G	C	T	T	A	T	G	A	A	A	T	A
		A	G	A	A	G	G	C	G	A	G	G	G	G	A	G
	NA11894	A	G	A	A	G	G	C	G	A	G	G	G	G	A	G
		A	G	A	A	G	G	C	G	A	G	G	G	G	A	G
	NA11918	A	G	A	A	G	G	C	G	A	G	G	G	G	A	G
		A	G	A	A	G	G	C	G	A	G	G	G	G	A	G
	NA11919	G	A	G	G	C	T	T	A	T	A	A	A	A	T	A
		G	A	G	G	C	T	T	A	T	A	A	A	A	T	A
	NA11920	A	G	G	G	C	T	T	A	T	G	A	A	A	T	A
		A	G	A	A	G	G	C	G	A	G	G	G	G	A	G
	NA11930	A	G	A	A	G	G	C	G	A	G	G	G	G	A	G
		A	G	A	A	G	G	C	G	A	G	G	G	G	A	G
	NA11931	A	G	G	G	C	T	T	A	T	G	A	A	A	T	A
		A	G	A	A	G	G	C	G	A	G	G	G	G	A	G
	NA11932	G	A	G	G	C	T	T	A	T	A	A	A	A	T	A
		A	G	G	G	C	T	T	A	T	G	A	A	A	T	A
	NA11933	A	G	A	A	G	G	C	G	A	G	G	G	G	A	G
		A	G	A	A	G	G	C	G	A	G	G	G	G	A	G
	NA11992	A	G	A	A	G	G	C	G	A	G	G	G	G	A	G
		A	G	A	A	G	G	C	G	A	G	G	G	G	A	G
	NA11994	G	A	G	G	C	T	T	A	T	A	A	A	A	T	A
		A	G	G	G	C	T	T	A	T	G	A	A	A	T	A
	NA11995	G	A	G	G	C	T	T	A	T	A	A	A	A	T	A
		A	G	A	A	G	G	C	G	A	G	G	G	G	A	G
	NA12003	A	G	G	G	C	T	T	A	T	G	A	A	A	T	A
		A	G	G	G	C	T	T	A	T	G	A	A	A	T	A
	NA12004	A	G	A	A	G	G	C	G	A	G	G	G	G	A	G
		A	G	A	A	G	G	C	G	A	G	G	G	G	A	G
	NA12005	A	G	G	G	C	T	T	A	T	G	A	A	A	T	A
		A	G	G	G	C	T	T	A	T	G	A	A	A	T	A
	NA12006	G	A	G	G	C	T	T	A	T	A	A	A	A	T	A
		G	A	G	G	C	T	T	A	T	A	A	A	A	T	A
	NA12043	A	G	G	G	C	T	T	A	T	G	A	A	A	T	A
		A	G	A	A	G	G	C	G	A	G	G	G	G	A	G
	NA12044	A	G	A	A	G	G	C	G	A	G	G	G	G	A	G
		A	G	A	A	G	G	C	G	A	G	G	G	G	A	G
	NA12045	A	G	A	A	G	G	C	G	A	G	G	G	G	A	G
		A	G	A	A	G	G	C	G	A	G	G	G	G	A	G
	NA12046	A	G	G	G	C	T	T	A	T	G	A	A	A	T	A
		A	G	A	A	G	G	C	G	A	G	G	G	G	A	G
	NA12058	G	A	G	G	C	T	T	A	T	A	A	A	A	T	A
		A	G	A	A	G	G	C	G	A	G	G	G	G	A	G
	NA12144	G	A	G	G	C	T	T	A	T	A	A	A	A	T	A
		A	G	A	A	G	G	C	G	A	G	G	G	G	A	G
	NA12154	A	G	A	A	G	G	C	G	A	G	G	G	G	A	G
		A	G	A	A	G	G	C	G	A	G	G	G	G	A	G
	NA12155	G	A	G	G	C	T	T	A	T	A	A	A	A	T	A
		A	G	A	A	G	G	C	G	A	G	G	G	G	A	G
	NA12156	A	G	A	A	G	G	C	G	A	G	G	G	G	A	G
		A	G	A	A	G	G	C	G	A	G	G	G	G	A	G
	NA12234	A	G	A	A	G	G	C	G	A	G	G	G	G	A	G
		A	G	A	A	G	G	C	G	A	G	G	G	G	A	G
	NA12249	G	A	G	G	C	T	T	A	T	A	A	A	A	T	A
		A	G	A	A	G	G	C	G	A	G	G	G	G	A	G
	NA12272	G	A	G	G	C	T	T	A	T	A	A	A	A	T	A
		A	G	A	A	G	G	C	G	A	G	G	G	G	A	G
	NA12273	G	A	G	G	C	T	T	A	T	A	A	A	A	T	A
		A	G	G	G	C	T	T	A	T	G	A	A	A	T	A
	NA12275	A	G	G	G	C	T	T	A	T	G	A	A	A	T	A
		A	G	A	A	G	G	C	G	A	G	G	G	G	A	G
	NA12282	G	A	G	G	C	T	T	A	T	A	A	A	A	T	A
		A	G	A	A	G	G	C	G	A	G	G	G	G	A	G
	NA12283	A	G	G	G	C	T	T	A	T	G	A	A	A	T	A
		A	G	A	A	G	G	C	G	A	G	G	G	G	A	G
	NA12286	A	G	A	A	G	G	C	G	A	G	G	G	G	A	G
		A	G	A	A	G	G	C	G	A	G	G	G	G	A	G
	NA12287	A	G	A	A	G	G	C	G	A	G	G	G	G	A	G
		A	G	A	A	G	G	C	G	A	G	G	G	G	A	G
	NA12340	A	G	G	G	C	T	T	A	T	G	A	A	A	T	A
		A	G	A	A	G	G	C	G	A	G	G	G	G	A	G
	NA12341	A	G	G	G	C	T	T	A	T	G	A	A	A	T	A
		A	G	A	A	G	G	C	G	A	G	G	G	G	A	G
	NA12342	A	G	A	A	G	G	C	G	A	G	G	G	G	A	G
		A	G	A	A	G	G	C	G	A	G	G	G	G	A	G
	NA12347	A	G	G	G	C	T	T	A	T	G	A	A	A	T	A
		A	G	A	A	G	G	C	G	A	G	G	G	G	A	G
	NA12348	A	G	A	A	G	G	C	G	A	G	G	G	G	A	G
		A	G	A	A	G	G	C	G	A	G	G	G	G	A	G
	NA12383	A	G	A	A	G	G	C	G	A	G	G	G	G	A	G
		A	G	A	A	G	G	C	G	A	G	G	G	G	A	G
	NA12399	A	G	A	A	G	G	C	G	A	G	G	G	G	A	G
		A	G	A	A	G	G	C	G	A	G	G	G	G	A	G
	NA12400	G	A	G	G	C	T	T	A	T	A	A	A	A	T	A
		A	G	A	A	G	G	C	G	A	G	G	G	G	A	G
	NA12413	A	G	A	A	G	G	T	G	A	G	G	G	G	A	G
		A	G	A	A	G	G	C	G	A	G	G	G	G	A	G
	NA12414	G	A	G	G	C	T	T	A	T	A	A	A	A	T	A
		A	G	A	A	G	G	C	G	A	G	G	G	G	A	G
	NA12489	A	G	G	G	C	T	T	A	T	G	A	A	A	T	A
		A	G	A	A	G	G	C	G	A	G	G	G	G	A	G
	NA12546	A	G	G	G	C	T	T	A	T	G	A	A	A	T	A
		A	G	A	A	G	G	C	G	A	G	G	G	G	A	G
	NA12716	A	G	A	A	G	G	C	G	A	G	G	G	G	A	G
		A	G	A	A	G	G	C	G	A	G	G	G	G	A	G
	NA12717	A	G	G	G	C	T	T	A	T	G	A	A	A	T	A
		A	G	A	A	G	G	C	G	A	G	G	G	G	A	G
	NA12718	A	G	A	A	G	G	C	G	A	G	G	G	G	A	G
		A	G	A	A	G	G	C	G	A	G	G	G	G	A	G
	NA12748	A	G	G	G	C	T	T	A	T	G	A	A	A	T	A
		A	G	G	G	C	T	T	A	T	G	A	A	A	T	A
	NA12749	G	A	G	G	C	T	T	A	T	A	A	A	A	T	A
		G	A	G	G	C	T	T	A	T	A	A	A	A	T	A
	NA12750	A	G	A	A	G	G	C	G	A	G	G	G	G	A	G
		A	G	A	A	G	G	C	G	A	G	G	G	G	A	G
	NA12751	G	A	G	G	C	T	T	A	T	A	A	A	A	T	A
		A	G	A	A	G	G	C	G	A	G	G	G	G	A	G
	NA12760	G	A	G	G	C	T	T	A	T	A	A	A	A	T	A
		A	G	A	A	G	G	C	G	A	G	G	G	G	A	G
	NA12761	A	G	G	G	C	T	T	A	T	G	A	A	A	T	A
		A	G	A	A	G	G	C	G	A	G	G	G	G	A	G
	NA12762	A	G	A	A	G	G	C	G	A	G	G	G	G	A	G
		A	G	A	A	G	G	C	G	A	G	G	G	G	A	G
	NA12763	A	G	G	G	C	T	T	A	T	G	A	A	A	T	A
		A	G	A	A	G	G	C	G	A	G	G	G	G	A	G
	NA12775	G	A	G	G	C	T	T	A	T	A	A	A	A	T	A
		A	G	G	G	C	T	T	A	T	G	A	A	A	T	A
	NA12776	G	A	G	G	C	T	T	A	T	A	A	A	A	T	A
		A	G	A	A	G	G	C	G	A	G	G	G	G	A	G
	NA12777	A	G	A	A	G	G	C	G	A	G	G	G	G	A	G
		A	G	A	A	G	G	C	G	A	G	G	G	G	A	G
	NA12778	A	G	A	A	G	G	C	G	A	G	G	G	G	A	G
		A	G	A	A	G	G	C	G	A	G	G	G	G	A	G
	NA12812	A	G	A	A	G	G	C	G	A	G	G	G	G	A	G
		A	G	A	A	G	G	C	G	A	G	G	G	G	A	G
	NA12813	G	A	G	G	C	T	T	A	T	A	A	A	A	T	A
		A	G	A	A	G	G	C	G	A	G	G	G	G	A	G
	NA12814	A	G	A	A	G	G	C	G	A	G	G	G	G	A	G
		A	G	A	A	G	G	C	G	A	G	G	G	G	A	G
	NA12815	G	A	G	G	C	T	T	A	T	A	A	A	A	T	A
		A	G	A	A	G	G	T	G	A	G	G	G	G	A	G
	NA12827	A	G	A	A	G	G	C	G	A	G	G	G	G	A	G
		A	G	A	A	G	G	C	G	A	G	G	G	G	A	G
	NA12828	A	G	A	A	G	G	C	G	A	G	G	G	G	A	G
		A	G	A	A	G	G	C	G	A	G	G	G	G	A	G
	NA12829	G	A	G	G	C	T	T	A	T	A	A	A	A	T	A
		A	G	A	A	G	G	C	G	A	G	G	G	G	A	G
	NA12830	G	A	G	G	C	T	T	A	T	A	A	A	A	T	A
		A	G	G	G	C	T	T	A	T	G	A	A	A	T	A
	NA12842	A	G	G	G	C	T	T	A	T	G	A	A	A	T	A
		A	G	A	A	G	G	C	G	A	G	G	G	G	A	G
	NA12843	A	G	G	G	C	T	T	A	T	G	A	A	A	T	A
		A	G	A	A	G	G	C	G	A	G	G	G	G	A	G
	NA12872	A	G	A	A	G	G	C	G	A	G	G	G	G	A	G
		A	G	A	A	G	G	C	G	A	G	G	G	G	A	G
	NA12873	G	A	G	G	C	T	T	A	T	A	A	A	A	T	A
		A	G	G	G	C	T	T	A	T	G	A	A	A	T	A
	NA12874	A	G	A	A	G	G	C	G	A	G	G	G	G	A	G
		A	G	A	A	G	G	C	G	A	G	G	G	G	A	G
	NA12878	G	A	G	G	C	T	T	A	T	A	A	A	A	T	A
		A	G	G	G	C	T	T	A	T	G	A	A	A	T	A
	NA12889	A	G	G	G	C	T	T	A	T	G	A	A	A	T	A
		A	G	A	A	G	G	C	G	A	G	G	G	G	A	G
	NA12890	A	G	A	A	G	G	C	G	A	G	G	G	G	A	G
		A	G	A	A	G	G	C	G	A	G	G	G	G	A	G
	NA20502	A	G	A	A	G	G	C	G	A	G	G	G	G	A	G
		A	G	A	A	G	G	C	G	A	G	G	G	G	A	G
	NA20503	A	G	G	G	C	T	T	A	T	G	A	A	A	T	A
		A	G	A	A	G	G	C	G	A	G	G	G	G	A	G
	NA20504	A	G	G	G	C	T	T	A	T	G	A	A	A	T	A
		A	G	A	A	G	G	C	G	A	G	G	G	G	A	G
	NA20505	A	G	A	A	G	G	C	G	A	G	G	G	G	A	G
		A	G	A	A	G	G	C	G	A	G	G	G	G	A	G
	NA20506	A	G	G	G	C	T	T	A	T	G	A	A	A	T	A
		A	G	A	A	G	G	C	G	A	G	G	G	G	A	G
	NA20507	A	G	G	G	C	T	T	A	T	G	A	A	A	T	A
		A	G	A	A	G	G	C	G	A	G	G	G	G	A	G
	NA20508	G	A	G	G	C	T	T	A	T	A	A	A	A	T	A
		G	A	G	G	C	T	T	A	T	A	A	A	A	T	A
	NA20509	G	A	G	G	C	T	T	A	T	A	A	A	A	T	A
		A	G	A	A	G	G	C	G	A	G	G	G	G	A	G
	NA20510	A	G	G	G	C	T	T	A	T	G	A	A	A	T	A
		A	G	A	A	G	G	C	G	A	G	G	G	G	A	G
	NA20511	G	A	G	G	C	T	T	A	T	A	A	A	A	T	A
		G	A	G	G	C	T	T	A	T	A	A	A	A	T	A
	NA20512	A	G	A	A	G	G	C	G	A	G	G	G	G	A	G
		A	G	A	A	G	G	C	G	A	G	G	G	G	A	G
	NA20513	G	A	G	G	C	T	T	A	T	A	A	A	A	T	A
		A	G	A	A	G	G	C	G	A	G	G	G	G	A	G
	NA20514	A	G	G	G	C	T	T	A	T	G	A	A	A	T	A
		A	G	A	A	G	G	C	G	A	G	G	G	G	A	G
	NA20515	A	G	G	G	C	T	T	A	T	G	A	A	A	T	A
		A	G	A	A	G	G	C	G	A	G	G	G	G	A	G
	NA20516	A	G	A	A	G	G	C	G	A	G	G	G	G	A	G
		A	G	A	A	G	G	C	G	A	G	G	G	G	A	G
	NA20517	A	G	A	A	G	G	C	G	A	G	G	G	G	A	G
		A	G	A	A	G	G	C	G	A	G	G	G	G	A	G
	NA20518	A	G	A	A	G	G	C	G	A	G	G	G	G	A	G
		A	G	A	A	G	G	C	G	A	G	G	G	G	A	G
	NA20519	A	G	G	G	C	T	T	A	T	G	A	A	A	T	A
		A	G	G	G	C	T	T	A	T	G	A	A	A	T	A
	NA20520	G	A	G	G	C	T	T	A	T	A	A	A	A	T	A
		A	G	A	A	G	G	C	G	A	G	G	G	G	A	G
	NA20521	A	G	A	A	G	G	C	G	A	G	G	G	G	A	G
		A	G	A	A	G	G	C	G	A	G	G	G	G	A	G
	NA20522	G	A	G	G	C	T	T	A	T	A	A	A	A	T	A
		A	G	G	G	C	T	T	A	T	G	A	A	A	T	A
	NA20524	A	G	G	G	C	T	T	A	T	G	A	A	A	T	A
		A	G	A	A	G	G	C	G	A	G	G	G	G	A	G
	NA20525	A	G	G	G	C	T	T	A	T	G	A	A	A	T	A
		A	G	G	G	C	T	T	A	T	G	A	A	A	T	A
	NA20527	A	G	A	A	G	G	C	G	A	G	G	G	G	A	G
		A	G	A	A	G	G	C	G	A	G	G	G	G	A	G
	NA20528	G	A	G	G	C	T	T	A	T	A	A	A	A	T	A
		A	G	A	A	G	G	C	G	A	G	G	G	G	A	G
	NA20529	G	A	G	G	C	T	T	A	T	A	A	A	A	T	A
		A	G	A	A	G	G	C	G	A	G	G	G	G	A	G
	NA20530	A	G	A	A	G	G	C	G	A	G	G	G	G	A	G
		A	G	A	A	G	G	C	G	A	G	G	G	G	A	G
	NA20531	A	G	A	A	G	G	C	G	A	G	G	G	G	A	G
		A	G	A	A	G	G	C	G	A	G	G	G	G	A	G
	NA20532	A	G	A	A	G	G	C	G	A	G	G	G	G	A	G
		A	G	A	A	G	G	C	G	A	G	G	G	G	A	G
	NA20533	G	A	G	G	C	T	T	A	T	A	A	A	A	T	A
		A	G	A	A	G	G	C	G	A	G	G	G	G	A	G
	NA20534	A	G	G	G	C	T	T	A	T	G	A	A	A	T	A
		A	G	A	A	G	G	C	G	A	G	G	G	G	A	G
	NA20535	A	G	G	G	C	T	T	A	T	G	A	A	A	T	A
		A	G	A	A	G	G	C	G	A	G	G	G	G	A	G
	NA20536	G	A	G	G	C	T	T	A	T	A	A	A	A	T	A
		G	A	G	G	C	T	T	A	T	A	A	A	A	T	A
	NA20538	A	G	G	G	C	T	T	A	T	G	A	A	A	T	A
		A	G	A	A	G	G	C	G	A	G	G	G	G	A	G
	NA20539	A	G	G	G	C	T	T	A	T	G	A	A	A	T	A
		A	G	A	A	G	G	C	G	A	G	G	G	G	A	G
	NA20540	A	G	G	G	C	T	T	A	T	G	G	G	G	A	G
		A	G	A	A	G	G	C	G	A	G	G	G	G	A	G
	NA20541	G	A	G	G	C	T	T	A	T	A	A	A	A	T	A
		A	G	G	G	C	T	T	A	T	G	A	A	A	T	A
	NA20542	A	G	G	G	C	T	T	A	T	G	A	A	A	T	A
		A	G	A	A	G	G	C	G	A	G	G	G	G	A	G
	NA20543	A	G	A	A	G	G	C	G	A	G	G	G	G	A	G
		A	G	A	A	G	G	C	G	A	G	G	G	G	A	G
	NA20544	A	G	A	A	G	G	C	G	A	G	G	G	G	A	G
		A	G	A	A	G	G	C	G	A	G	G	G	G	A	G
	NA20581	A	G	A	A	G	G	C	G	A	G	G	G	G	A	G
		A	G	A	A	G	G	C	G	A	G	G	G	G	A	G
	NA20582	A	G	G	G	C	T	T	A	T	G	A	A	A	T	A
		A	G	A	A	G	G	C	G	A	G	G	G	G	A	G
	NA20585	A	G	A	A	G	G	C	G	A	G	G	G	G	A	G
		A	G	A	A	G	G	C	G	A	G	G	G	G	A	G
	NA20586	G	A	G	G	C	T	T	A	T	A	A	A	A	T	A
		A	G	A	A	G	G	C	G	A	G	G	G	G	A	G
	NA20587	A	G	G	G	C	T	T	A	T	G	A	A	A	T	A
		A	G	A	A	G	G	C	G	A	G	G	G	G	A	G
	NA20588	A	G	A	A	G	G	C	G	A	G	G	G	G	A	G
		A	G	A	A	G	G	C	G	A	G	G	G	G	A	G
	NA20589	G	A	G	G	C	T	T	A	T	A	A	A	A	T	A
		G	A	G	G	C	T	T	A	T	A	A	A	A	T	A
	NA20752	G	A	G	G	C	T	T	A	T	A	A	A	A	T	A
		A	G	A	A	G	G	C	G	A	G	G	G	G	A	G
	NA20753	G	A	G	G	C	T	T	A	T	A	A	A	A	T	A
		A	G	A	A	G	G	C	G	A	G	G	G	G	A	G
	NA20754	G	A	G	G	C	T	T	A	T	A	A	A	A	T	A
		A	G	A	A	G	G	C	G	A	G	G	G	G	A	G
	NA20755	G	A	G	G	C	T	T	A	T	A	A	A	A	T	A
		A	G	A	A	G	G	C	G	A	G	G	G	G	A	G
	NA20756	A	G	G	G	C	T	T	A	T	G	A	A	A	T	A
		A	G	A	A	G	G	C	G	A	G	G	G	G	A	G
	NA20757	G	A	G	G	C	T	T	A	T	A	A	A	A	T	A
		A	G	G	G	C	T	T	A	T	G	A	A	A	T	A
	NA20758	A	G	A	A	G	G	C	G	A	G	G	G	G	A	G
		A	G	A	A	G	G	C	G	A	G	G	G	G	A	G
	NA20759	A	G	A	A	G	G	C	G	A	G	G	G	G	A	G
		A	G	A	A	G	G	C	G	A	G	G	G	G	A	G
	NA20760	G	A	G	G	C	T	T	A	T	A	A	A	A	T	A
		G	A	G	G	C	T	T	A	T	A	A	A	A	T	A
	NA20761	A	G	A	A	G	G	C	G	A	G	G	G	G	A	G
		A	G	A	A	G	G	C	G	A	G	G	G	G	A	G
	NA20762	A	G	G	G	C	T	T	A	T	G	A	A	A	T	A
		A	G	A	A	G	G	C	G	A	G	G	G	G	A	G
	NA20763	G	A	G	G	C	T	T	A	T	A	A	A	A	T	A
		A	G	A	A	G	G	C	G	A	G	G	G	G	A	G
	NA20764	A	G	G	G	C	T	T	A	T	G	A	A	A	T	A
		A	G	A	A	G	G	C	G	A	G	G	G	G	A	G
	NA20765	G	A	G	G	C	T	T	A	T	A	A	A	A	T	A
		A	G	A	A	G	G	C	G	A	G	G	G	G	A	G
	NA20766	A	G	A	A	G	G	C	G	A	G	G	G	G	A	G
		A	G	A	A	G	G	C	G	A	G	G	G	G	A	G
	NA20767	G	A	G	G	C	T	T	A	T	A	A	A	A	T	A
		A	G	A	A	G	G	C	G	A	G	G	G	G	A	G
	NA20768	A	G	G	G	C	T	T	A	T	G	A	A	A	T	A
		A	G	A	A	G	G	C	G	A	G	G	G	G	A	G
	NA20769	G	A	G	G	C	T	T	A	T	A	A	A	A	T	A
		G	A	G	G	C	T	T	A	T	A	A	A	A	T	A
	NA20770	A	G	A	A	G	G	C	G	A	G	G	G	G	A	G
		A	G	A	A	G	G	C	G	A	G	G	G	G	A	G
	NA20771	G	A	G	G	C	T	T	A	T	A	A	A	A	T	A
		A	G	A	A	G	G	C	G	A	G	G	G	G	A	G
	NA20772	G	A	G	G	C	T	T	A	T	A	A	A	A	T	A
		A	G	A	A	G	G	C	G	A	G	G	G	G	A	G
	NA20773	A	G	G	G	C	T	T	A	T	G	A	A	A	T	A
		A	G	A	A	G	G	C	G	A	G	G	G	G	A	G
	NA20774	A	G	G	G	C	T	T	A	T	G	A	A	A	T	A
		A	G	A	A	G	G	C	G	A	G	G	G	G	A	G
	NA20775	A	G	A	A	G	G	C	G	A	G	G	G	G	A	G
		A	G	A	A	G	G	C	G	A	G	G	G	G	A	G
	NA20778	A	G	A	A	G	G	C	G	A	G	G	G	G	A	G
		A	G	A	A	G	G	C	G	A	G	G	G	G	A	G
	NA20783	A	G	A	A	G	G	C	G	A	G	G	G	G	A	G
		A	G	A	A	G	G	C	G	A	G	G	G	G	A	G
	NA20785	G	A	G	G	C	T	T	A	T	A	A	A	A	T	A
		A	G	A	A	G	G	C	G	A	G	G	G	G	A	G
	NA20786	A	G	A	A	G	G	C	G	A	G	G	G	G	A	G
		A	G	A	A	G	G	C	G	A	G	G	G	G	A	G
	NA20787	G	A	G	G	C	T	T	A	T	A	A	A	A	T	A
		G	A	G	G	C	T	T	A	T	A	A	A	A	T	A
	NA20790	A	G	A	A	G	G	C	G	A	G	G	G	G	A	G
		A	G	A	A	G	G	C	G	A	G	G	G	G	A	G
	NA20792	G	A	G	G	C	T	T	A	T	A	A	A	A	T	A
		A	A	G	G	C	T	T	A	T	A	A	A	A	T	A
	NA20795	A	G	A	A	G	G	C	G	A	G	G	G	G	A	G
		A	G	A	A	G	G	C	G	A	G	G	G	G	A	G
	NA20796	A	G	G	G	C	T	T	A	T	G	A	A	A	T	A
		A	G	A	A	G	G	C	G	A	G	G	G	G	A	G
	NA20797	G	A	G	G	C	T	T	A	T	A	A	A	A	T	A
		A	G	A	A	G	G	C	G	A	G	G	G	G	A	G
	NA20798	A	G	A	A	G	G	T	G	A	G	G	G	G	A	G
		A	G	A	A	G	G	C	G	A	G	G	G	G	A	G
	NA20799	G	A	G	G	C	T	T	A	T	A	A	A	A	T	A
		A	G	A	A	G	G	C	G	A	G	G	G	G	A	G
	NA20800	A	G	G	G	C	T	T	A	T	G	A	A	A	T	A
		A	G	A	A	G	G	C	G	A	G	G	G	G	A	G
	NA20801	G	A	G	G	C	T	T	A	T	A	A	A	A	T	A
		A	G	A	A	G	G	C	G	A	G	G	G	G	A	G
	NA20802	A	G	G	G	C	T	T	A	T	G	A	A	A	T	A
		A	G	A	A	G	G	C	G	A	G	G	G	G	A	G
	NA20803	G	A	G	G	C	T	T	A	T	A	A	A	A	T	A
		A	G	A	A	G	G	T	G	A	G	G	G	G	A	G
	NA20804	A	G	G	G	C	T	T	A	T	G	A	A	A	T	A
		A	G	A	A	G	G	C	G	A	G	G	G	G	A	G
	NA20805	A	G	G	G	C	T	T	A	T	G	A	A	A	T	A
		A	G	A	A	G	G	C	G	A	G	G	G	G	A	G
	NA20806	A	G	A	A	G	G	C	G	A	G	G	G	G	A	G
		A	G	A	A	G	G	C	G	A	G	G	G	G	A	G
	NA20807	A	G	G	G	C	T	T	A	T	G	A	A	A	T	A
		A	G	A	A	G	G	C	G	A	G	G	G	G	A	G
	NA20808	A	G	A	A	G	G	C	G	A	G	G	G	G	A	G
		A	G	A	A	G	G	C	G	A	G	G	G	G	A	G
	NA20809	A	G	A	A	G	G	C	G	A	G	G	G	G	A	G
		A	G	A	A	G	G	C	G	A	G	G	G	G	A	G
	NA20810	A	G	A	A	G	G	C	G	A	G	G	G	G	A	G
		A	G	A	A	G	G	C	G	A	G	G	G	G	A	G
	NA20811	A	G	A	A	G	G	C	G	A	G	G	G	G	A	G
		A	G	A	A	G	G	C	G	A	G	G	G	G	A	G
	NA20812	G	A	G	G	C	T	T	A	T	A	A	A	A	T	A
		A	G	A	A	G	G	C	G	A	G	G	G	G	A	G
	NA20813	A	G	G	G	C	T	T	A	T	G	A	A	A	T	A
		A	G	G	G	C	T	T	A	T	G	A	A	A	T	A
	NA20814	A	G	A	A	G	G	C	G	A	G	G	G	G	A	G
		A	G	A	A	G	G	C	G	A	G	G	G	G	A	G
	NA20815	G	A	G	G	C	T	T	A	T	A	A	A	A	T	A
		A	G	A	A	G	G	C	G	A	G	G	G	G	A	G
	NA20818	G	A	G	G	C	T	T	A	T	A	A	A	A	T	A
		A	G	A	A	G	G	C	G	A	G	G	G	G	A	G
	NA20819	A	G	G	G	C	T	T	A	T	G	A	A	A	T	A
		A	G	A	A	G	G	T	G	A	G	G	G	G	A	G
	NA20821	A	G	G	G	C	T	T	A	T	G	A	A	A	T	A
		A	G	A	A	G	G	C	G	A	G	G	G	G	A	G
	NA20822	G	A	G	G	C	T	T	A	T	A	A	A	A	T	A
		A	G	A	A	G	G	C	G	A	G	G	G	G	A	G
	NA20826	A	G	G	G	C	T	T	A	T	G	A	A	A	T	A
		A	G	G	G	C	T	T	A	T	G	A	A	A	T	A
	NA20827	A	G	A	A	G	G	C	G	A	G	G	G	G	A	G
		A	G	A	A	G	G	C	G	A	G	G	G	G	A	G
	NA20828	A	G	A	A	G	G	C	G	A	G	G	G	G	A	G
		A	G	A	A	G	G	C	G	A	G	G	G	G	A	G
	NA20832	G	A	G	G	C	T	T	A	T	A	A	A	A	T	A
		A	G	A	A	G	G	C	G	A	G	G	G	G	A	G
	}

## Sheet: EAS
		Supplementary Table S2c. 15-fold haplotypes from 1000GP phase 3 for East Asian populations (SAS)
		** - GWAS SNPs; ^ = casual GTEX eQTL SNP
		Indivitual ID	rs1192415**	rs4658101**	rs4658103	rs11165071	rs10874833^	rs11165072	rs12037771	rs12036943	rs4658246	rs1192419**	rs981554	rs6671034	rs6604047	rs6604048	rs6604049
		HG00403	A	G	A	A	G	G	C	G	A	G	G	G	G	A	G
			A	G	A	A	G	G	C	G	A	G	G	G	G	A	G
		HG00404	A	G	A	A	G	G	C	G	A	G	G	G	G	A	G
			A	G	A	A	G	G	C	G	A	G	G	G	G	A	G
		HG00406	A	G	A	A	G	G	C	G	A	G	G	G	G	A	G
			A	G	A	A	G	G	C	G	A	G	G	G	G	A	G
		HG00407	A	G	A	A	G	G	C	G	A	G	G	G	G	A	G
			A	G	A	A	G	G	C	G	A	G	G	G	G	A	G
		HG00409	G	A	G	G	C	T	T	A	T	A	A	A	A	T	A
			A	G	A	A	G	G	C	G	A	G	G	G	G	A	G
		HG00410	G	A	G	G	C	T	T	A	T	A	A	A	A	T	A
			A	G	A	A	G	G	C	G	A	G	G	G	G	A	G
		HG00419	A	G	A	A	G	G	C	G	A	G	G	G	G	A	G
			A	G	A	A	G	G	C	G	A	G	G	G	G	A	G
		HG00421	G	A	G	G	C	T	T	A	T	A	A	A	A	T	A
			G	A	G	G	C	T	T	A	T	A	A	A	A	T	A
		HG00422	A	G	A	A	G	G	C	G	A	G	G	G	G	A	G
			A	G	A	A	G	G	C	G	A	G	G	G	G	A	G
		HG00428	G	A	G	G	C	T	T	A	T	A	A	A	A	T	A
			A	G	A	A	G	G	C	G	A	G	G	G	G	A	G
		HG00436	A	G	A	A	G	G	C	G	A	G	G	G	G	A	G
			A	G	A	A	G	G	C	G	A	G	G	G	G	A	G
		HG00437	A	G	A	A	G	G	C	G	A	G	G	G	G	A	G
			A	G	A	A	G	G	C	G	A	G	G	G	G	A	G
		HG00442	A	G	A	A	G	G	C	G	A	G	G	G	G	A	G
			A	G	A	A	G	G	C	G	A	G	G	G	G	A	G
		HG00443	A	G	A	A	G	G	C	G	A	G	G	G	G	A	G
			A	G	A	A	G	G	C	G	A	G	G	G	G	A	G
		HG00445	A	G	A	A	G	G	C	G	A	G	G	G	G	A	G
			A	G	A	A	G	G	C	G	A	G	G	G	G	A	G
		HG00446	G	A	G	G	C	T	T	A	T	A	A	A	A	T	A
			A	G	A	A	G	G	C	G	A	G	G	G	G	A	G
		HG00448	A	G	A	A	G	G	C	G	A	G	G	G	G	A	G
			A	G	A	A	G	G	C	G	A	G	G	G	G	A	G
		HG00449	A	G	A	A	G	G	C	G	A	G	G	G	G	A	G
			A	G	A	A	G	G	C	G	A	G	G	G	G	A	G
		HG00451	A	G	A	A	G	G	C	G	A	G	G	G	G	A	G
			A	G	A	A	G	G	C	G	A	G	G	G	G	A	G
		HG00452	G	A	G	G	C	T	T	A	T	A	A	A	A	T	A
			A	G	A	A	G	G	C	G	A	G	G	G	G	A	G
		HG00457	A	G	A	A	G	G	C	G	A	G	G	G	G	A	G
			A	G	A	A	G	G	C	G	A	G	G	G	G	A	G
		HG00458	A	G	A	A	G	G	C	G	A	G	G	G	G	A	G
			A	G	A	A	G	G	C	G	A	G	G	G	G	A	G
		HG00463	A	G	A	A	G	G	C	G	A	G	G	G	G	A	G
			A	G	A	A	G	G	C	G	A	G	G	G	G	A	G
		HG00464	A	G	A	A	G	G	C	G	A	G	G	G	G	A	G
			A	G	A	A	G	G	C	G	A	G	G	G	G	A	G
		HG00472	A	G	A	A	G	G	C	G	A	G	G	G	G	A	G
			A	G	A	A	G	G	C	G	A	G	G	G	G	A	G
		HG00473	G	A	G	G	C	T	T	A	T	A	A	A	A	T	A
			A	G	A	A	G	G	C	G	A	G	G	G	G	A	G
		HG00475	A	G	A	A	G	G	C	G	A	G	G	G	G	A	G
			A	G	A	A	G	G	C	G	A	G	G	G	G	A	G
		HG00476	G	A	G	G	C	T	T	A	T	A	A	A	A	T	A
			A	G	A	A	G	G	C	G	A	G	G	G	G	A	G
		HG00478	A	G	A	A	G	G	C	G	A	G	G	G	G	A	G
			A	G	A	A	G	G	C	G	A	G	G	G	G	A	G
		HG00479	A	G	A	A	G	G	C	G	A	G	G	G	G	A	G
			A	G	A	A	G	G	C	G	A	G	G	G	G	A	G
		HG00500	A	G	A	A	G	G	C	G	A	G	G	G	G	A	G
			A	G	A	A	G	G	C	G	A	G	G	G	G	A	G
		HG00513	A	G	A	A	G	G	C	G	A	G	G	G	G	A	G
			A	G	A	A	G	G	C	G	A	G	G	G	G	A	G
		HG00524	A	G	A	A	G	G	C	G	A	G	G	G	G	A	G
			A	G	A	A	G	G	C	G	A	G	G	G	G	A	G
		HG00525	G	A	G	G	C	T	T	A	T	A	A	A	A	T	A
			A	G	A	A	G	G	C	G	A	G	G	G	G	A	G
		HG00530	G	A	G	G	C	T	T	A	T	A	A	A	A	T	A
			A	G	A	A	G	G	C	G	A	G	G	G	G	A	G
		HG00531	G	A	G	G	C	T	T	A	T	A	A	A	A	T	A
			A	G	A	A	G	G	C	G	A	G	G	G	G	A	G
		HG00533	A	G	A	A	G	G	C	G	A	G	G	G	G	A	G
			A	G	A	A	G	G	C	G	A	G	G	G	G	A	G
		HG00534	G	A	G	G	C	T	T	A	T	A	A	A	A	T	A
			A	G	A	A	G	G	C	G	A	G	G	G	G	A	G
		HG00536	G	A	G	G	C	T	T	A	T	A	A	A	A	T	A
			A	G	A	A	G	G	C	G	A	G	G	G	G	A	G
		HG00537	A	G	A	A	G	G	C	G	A	G	G	G	G	A	G
			A	G	A	A	G	G	C	G	A	G	G	G	G	A	G
		HG00542	A	G	A	A	G	G	C	G	A	G	G	G	G	A	G
			A	G	A	A	G	G	C	G	A	G	G	G	G	A	G
		HG00543	A	G	A	A	G	G	C	G	A	G	G	G	G	A	G
			A	G	A	A	G	G	C	G	A	G	G	G	G	A	G
		HG00556	G	A	G	G	C	T	T	A	T	A	A	A	A	T	A
			A	G	A	A	G	G	C	G	A	G	G	G	G	A	G
		HG00557	A	G	A	A	G	G	C	G	A	G	G	G	G	A	G
			A	G	A	A	G	G	C	G	A	G	G	G	G	A	G
		HG00559	G	A	G	G	C	T	T	A	T	A	A	A	A	T	A
			A	G	A	A	G	G	C	G	A	G	G	G	G	A	G
		HG00560	G	A	G	G	C	T	T	A	T	A	A	A	A	T	A
			A	G	A	A	G	G	C	G	A	G	G	G	G	A	G
		HG00565	A	G	A	A	G	G	C	G	A	G	G	G	G	A	G
			A	G	A	A	G	G	C	G	A	G	G	G	G	A	G
		HG00566	A	G	A	A	G	G	C	G	A	G	G	G	G	A	G
			A	G	A	A	G	G	C	G	A	G	G	G	G	A	G
		HG00580	A	G	A	A	G	G	C	G	A	G	G	G	G	A	G
			A	G	A	A	G	G	C	G	A	G	G	G	G	A	G
		HG00581	A	G	A	A	G	G	C	G	A	G	G	G	G	A	G
			A	G	A	A	G	G	C	G	A	G	G	G	G	A	G
		HG00583	G	A	G	G	C	T	T	A	T	A	A	A	A	T	A
			A	G	A	A	G	G	C	G	A	G	G	G	G	A	G
		HG00584	A	G	A	A	G	G	C	G	A	G	G	G	G	A	G
			A	G	A	A	G	G	C	G	A	G	G	G	G	A	G
		HG00589	A	G	A	A	G	G	C	G	A	G	G	G	G	A	G
			A	G	A	A	G	G	C	G	A	G	G	G	G	A	G
		HG00590	A	G	A	A	G	G	C	G	A	G	G	G	G	A	G
			A	G	A	A	G	G	C	G	A	G	G	G	G	A	G
		HG00592	A	G	A	A	G	G	C	G	A	G	G	G	G	A	G
			A	G	A	A	G	G	C	G	A	G	G	G	G	A	G
		HG00593	A	G	A	A	G	G	C	G	A	G	G	G	G	A	G
			A	G	A	A	G	G	C	G	A	G	G	G	G	A	G
		HG00595	A	G	A	A	G	G	C	G	A	G	G	G	G	A	G
			A	G	A	A	G	G	C	G	A	G	G	G	G	A	G
		HG00596	A	G	A	A	G	G	C	G	A	G	G	G	G	A	G
			A	G	A	A	G	G	C	G	A	G	G	G	G	A	G
		HG00598	A	G	A	A	G	G	C	G	A	G	G	G	G	A	G
			A	G	A	A	G	G	C	G	A	G	G	G	G	A	G
		HG00599	A	G	A	A	G	G	C	G	A	G	G	G	G	A	G
			A	G	A	A	G	G	C	G	A	G	G	G	G	A	G
		HG00607	A	G	A	A	G	G	C	G	A	G	G	G	G	A	G
			A	G	A	A	G	G	C	G	A	G	G	G	G	A	G
		HG00608	A	G	A	A	G	G	C	G	A	G	G	G	G	A	G
			A	G	A	A	G	G	C	G	A	G	G	G	G	A	G
		HG00610	A	G	A	A	G	G	C	G	A	G	G	G	G	A	G
			A	G	A	A	G	G	C	G	A	G	G	G	G	A	G
		HG00611	G	A	G	G	C	T	T	A	T	G	A	A	A	T	A
			A	G	A	A	G	G	C	G	A	G	G	G	G	A	G
		HG00613	G	A	G	G	C	T	T	A	T	A	A	A	A	T	A
			A	G	A	A	G	G	C	G	A	G	G	G	G	A	G
		HG00614	A	G	A	A	G	G	C	G	A	G	G	G	G	A	G
			A	G	A	A	G	G	C	G	A	G	G	G	G	A	G
		HG00619	A	G	A	A	G	G	C	G	A	G	G	G	G	A	G
			A	G	A	A	G	G	C	G	A	G	G	G	G	A	G
		HG00620	G	A	G	G	C	T	T	A	T	A	A	A	A	T	A
			A	G	A	A	G	G	C	G	A	G	G	G	G	A	G
		HG00622	A	G	A	A	G	G	C	G	A	G	G	G	G	A	G
			A	G	A	A	G	G	C	G	A	G	G	G	G	A	G
		HG00623	A	G	A	A	G	G	C	G	A	G	G	G	G	A	G
			A	G	A	A	G	G	C	G	A	G	G	G	G	A	G
		HG00625	A	G	A	A	G	G	C	G	A	G	G	G	G	A	G
			A	G	A	A	G	G	C	G	A	G	G	G	G	A	G
		HG00626	G	A	G	G	C	T	T	A	T	A	A	A	A	T	A
			A	G	A	A	G	G	C	G	A	G	G	G	G	A	G
		HG00628	A	G	A	A	G	G	C	G	A	G	G	G	G	A	G
			A	G	A	A	G	G	C	G	A	G	G	G	G	A	G
		HG00629	G	A	G	G	C	T	T	A	T	A	A	A	A	T	A
			A	G	A	A	G	G	C	G	A	G	G	G	G	A	G
		HG00631	A	G	A	A	G	G	C	G	A	G	G	G	G	A	G
			A	G	A	A	G	G	C	G	A	G	G	G	G	A	G
		HG00632	G	A	G	G	C	T	T	A	T	A	A	A	A	T	A
			A	G	A	A	G	G	C	G	A	G	G	G	G	A	G
		HG00634	G	A	G	G	C	T	T	A	T	A	A	A	A	T	A
			A	G	A	A	G	G	C	G	A	G	G	G	G	A	G
		HG00650	A	G	A	A	G	G	C	G	A	G	G	G	G	A	G
			A	G	A	A	G	G	C	G	A	G	G	G	G	A	G
		HG00651	A	G	A	A	G	G	C	G	A	G	G	G	G	A	G
			A	G	A	A	G	G	C	G	A	G	G	G	G	A	G
		HG00653	G	A	G	G	C	T	T	A	T	A	A	A	A	T	A
			A	G	A	A	G	G	C	G	A	G	G	G	G	A	G
		HG00654	A	G	A	A	G	G	C	G	A	G	G	G	G	A	G
			A	G	A	A	G	G	C	G	A	G	G	G	G	A	G
		HG00656	G	A	G	G	C	T	T	A	T	A	A	A	A	T	A
			A	G	A	A	G	G	C	G	A	G	G	G	G	A	G
		HG00657	A	G	A	A	G	G	C	G	A	G	G	G	G	A	G
			A	G	A	A	G	G	C	G	A	G	G	G	G	A	G
		HG00662	A	G	A	A	G	G	C	G	A	G	G	G	G	A	G
			A	G	A	A	G	G	C	G	A	G	G	G	G	A	G
		HG00663	A	G	A	A	G	G	C	G	A	G	G	G	G	A	G
			A	G	A	A	G	G	C	G	A	G	G	G	G	A	G
		HG00671	G	A	G	G	C	T	T	A	T	A	A	A	A	T	A
			A	G	A	A	G	G	C	G	A	G	G	G	G	A	G
		HG00672	A	G	A	A	G	G	C	G	A	G	G	G	G	A	G
			A	G	A	A	G	G	C	G	A	G	G	G	G	A	G
		HG00674	A	G	A	A	G	G	C	G	A	G	G	G	G	A	G
			A	G	A	A	G	G	C	G	A	G	G	G	G	A	G
		HG00675	A	G	A	A	G	G	C	G	A	G	G	G	G	A	G
			A	G	A	A	G	G	C	G	A	G	G	G	G	A	G
		HG00683	G	A	G	G	C	T	T	A	T	A	A	A	A	T	A
			A	G	A	A	G	G	C	G	A	G	G	G	G	A	G
		HG00684	A	G	A	A	G	G	C	G	A	G	G	G	G	A	G
			A	G	A	A	G	G	C	G	A	G	G	G	G	A	G
		HG00689	A	G	A	A	G	G	C	G	A	G	G	G	G	A	G
			A	G	A	A	G	G	C	G	A	G	G	G	G	A	G
		HG00690	G	A	G	G	C	T	T	A	T	A	A	A	A	T	A
			A	G	A	A	G	G	C	G	A	G	G	G	G	A	G
		HG00692	A	G	A	A	G	G	C	G	A	G	G	G	G	A	G
			A	G	A	A	G	G	C	G	A	G	G	G	G	A	G
		HG00693	G	A	G	G	C	T	T	A	T	A	A	A	A	T	A
			A	G	A	A	G	G	C	G	A	G	G	G	G	A	G
		HG00698	A	G	A	A	G	G	C	G	A	G	G	G	G	A	G
			A	G	A	A	G	G	C	G	A	G	G	G	G	A	G
		HG00699	A	G	A	A	G	G	C	G	A	G	G	G	G	A	G
			A	G	A	A	G	G	C	G	A	G	G	G	G	A	G
		HG00701	A	G	A	A	G	G	C	G	A	G	G	G	G	A	G
			A	G	A	A	G	G	C	G	A	G	G	G	G	A	G
		HG00704	A	G	A	A	G	G	C	G	A	G	G	G	G	A	G
			A	G	A	A	G	G	C	G	A	G	G	G	G	A	G
		HG00705	G	A	G	G	C	T	T	A	T	A	A	A	A	T	A
			A	G	A	A	G	G	C	G	A	G	G	G	G	A	G
		HG00707	G	A	G	G	C	T	T	A	T	A	A	A	A	T	A
			A	G	A	A	G	G	C	G	A	G	G	G	G	A	G
		HG00708	A	G	A	A	G	G	C	G	A	G	G	G	G	A	G
			A	G	A	A	G	G	C	G	A	G	G	G	G	A	G
		HG00717	G	A	G	G	C	T	T	A	T	A	A	A	A	T	A
			A	G	A	A	G	G	C	G	A	G	G	G	G	A	G
		HG00728	A	G	A	A	G	G	C	G	A	G	G	G	G	A	G
			A	G	A	A	G	G	C	G	A	G	G	G	G	A	G
		HG00729	A	G	A	A	G	G	C	G	A	G	G	G	G	A	G
			A	G	A	A	G	G	C	G	A	G	G	G	G	A	G
		HG00759	A	G	A	A	G	G	C	G	A	G	G	G	G	A	G
			A	G	A	A	G	G	C	G	A	G	G	G	G	A	G
		HG00766	A	G	A	A	G	G	C	G	A	G	G	G	G	A	G
			A	G	A	A	G	G	C	G	A	G	G	G	G	A	G
		HG00844	A	G	A	A	G	G	C	G	A	G	G	G	G	A	G
			A	G	A	A	G	G	C	G	A	G	G	G	G	A	G
		HG00851	A	G	A	A	G	G	C	G	A	G	G	G	G	A	G
			A	G	A	A	G	G	C	G	A	G	G	G	G	A	G
		HG00864	A	G	A	A	G	G	C	G	A	G	G	G	G	A	G
			A	G	A	A	G	G	C	G	A	G	G	G	G	A	G
		HG00867	A	G	A	A	G	G	C	G	A	G	G	G	G	A	G
			A	G	A	A	G	G	C	G	A	G	G	G	G	A	G
		HG00879	A	G	A	A	G	G	C	G	A	G	G	G	G	A	G
			A	G	A	A	G	G	C	G	A	G	G	G	G	A	G
		HG00881	A	G	A	A	G	G	C	G	A	G	G	G	G	A	G
			A	G	A	A	G	G	C	G	A	G	G	G	G	A	G
		HG00956	A	G	A	A	G	G	C	G	A	G	G	G	G	A	G
			A	G	A	A	G	G	C	G	A	G	G	G	G	A	G
		HG00978	G	A	G	G	C	T	T	A	T	A	A	A	A	T	A
			A	G	A	A	G	G	C	G	A	G	G	G	G	A	G
		HG00982	G	A	G	G	C	T	T	A	T	G	G	G	G	A	G
			A	G	A	A	G	G	C	G	A	G	G	G	G	A	G
		HG01028	A	G	A	A	G	G	C	G	A	G	G	G	G	A	G
			A	G	A	A	G	G	C	G	A	G	G	G	G	A	G
		HG01029	A	G	A	A	G	G	C	G	A	G	G	G	G	A	G
			A	G	A	A	G	G	C	G	A	G	G	G	G	A	G
		HG01031	A	G	A	A	G	G	C	G	A	G	G	G	G	A	G
			A	G	A	A	G	G	C	G	A	G	G	G	G	A	G
		HG01046	A	G	A	A	G	G	C	G	A	G	G	G	G	A	G
			A	G	A	A	G	G	C	G	A	G	G	G	G	A	G
		HG01595	A	G	A	A	G	G	C	G	A	G	G	G	G	A	G
			A	G	A	A	G	G	C	G	A	G	G	G	G	A	G
		HG01596	G	A	G	G	C	T	T	A	T	A	A	A	A	T	A
			G	A	G	G	C	T	T	A	T	A	A	A	A	T	A
		HG01597	A	G	A	A	G	G	C	G	A	G	G	G	G	A	G
			A	G	A	A	G	G	C	G	A	G	G	G	G	A	G
		HG01598	A	G	A	A	G	G	C	G	A	G	G	G	G	A	G
			A	G	A	A	G	G	C	G	A	G	G	G	G	A	G
		HG01599	A	G	A	A	G	G	C	G	A	G	G	G	G	A	G
			A	G	A	A	G	G	C	G	A	G	G	G	G	A	G
		HG01600	G	A	G	G	C	T	T	A	T	A	A	A	A	T	A
			A	G	A	A	G	G	C	G	A	G	G	G	G	A	G
		HG01794	A	G	A	A	G	G	C	G	A	G	G	G	G	A	G
			A	G	A	A	G	G	C	G	A	G	G	G	G	A	G
		HG01795	A	G	A	A	G	G	C	G	A	G	G	G	G	A	G
			A	G	A	A	G	G	C	G	A	G	G	G	G	A	G
		HG01796	A	G	A	A	G	G	C	G	A	G	G	G	G	A	G
			A	G	A	A	G	G	C	G	A	G	G	G	G	A	G
		HG01797	A	G	A	A	G	G	C	G	A	G	G	G	G	A	G
			A	G	A	A	G	G	C	G	A	G	G	G	G	A	G
		HG01798	A	G	A	A	G	G	C	G	A	G	G	G	G	A	G
			A	G	A	A	G	G	C	G	A	G	G	G	G	A	G
		HG01799	A	G	A	A	G	G	C	G	A	G	G	G	G	A	G
			A	G	A	A	G	G	C	G	A	G	G	G	G	A	G
		HG01800	A	G	A	A	G	G	C	G	A	G	G	G	G	A	G
			A	G	A	A	G	G	C	G	A	G	G	G	G	A	G
		HG01801	A	G	A	A	G	G	C	G	A	G	G	G	G	A	G
			A	G	A	A	G	G	C	G	A	G	G	G	G	A	G
		HG01802	A	G	A	A	G	G	C	G	A	G	G	G	G	A	G
			A	G	A	A	G	G	C	G	A	G	G	G	G	A	G
		HG01804	A	G	A	A	G	G	C	G	A	G	G	G	G	A	G
			A	G	A	A	G	G	C	G	A	G	G	G	G	A	G
		HG01805	G	A	G	G	C	T	T	A	T	A	A	A	A	T	A
			A	G	A	A	G	G	C	G	A	G	G	G	G	A	G
		HG01806	A	G	A	A	G	G	C	G	A	G	G	G	G	A	G
			A	G	A	A	G	G	C	G	A	G	G	G	G	A	G
		HG01807	G	A	G	G	C	T	T	A	T	A	A	A	A	T	A
			A	G	A	A	G	G	C	G	A	G	G	G	G	A	G
		HG01808	A	G	A	A	G	G	C	G	A	G	G	G	G	A	G
			A	G	A	A	G	G	C	G	A	G	G	G	G	A	G
		HG01809	A	G	A	A	G	G	C	G	A	G	G	G	G	A	G
			A	G	A	A	G	G	C	G	A	G	G	G	G	A	G
		HG01810	A	G	A	A	G	G	C	G	A	G	G	G	G	A	G
			A	G	A	A	G	G	C	G	A	G	G	G	G	A	G
		HG01811	A	G	A	A	G	G	C	G	A	G	G	G	G	A	G
			A	G	A	A	G	G	C	G	A	G	G	G	G	A	G
		HG01812	A	G	A	A	G	G	C	G	A	G	G	G	G	A	G
			A	G	A	A	G	G	C	G	A	G	G	G	G	A	G
		HG01813	A	G	A	A	G	G	C	G	A	G	G	G	G	A	G
			A	G	A	A	G	G	C	G	A	G	G	G	G	A	G
		HG01815	G	A	G	G	C	T	T	A	T	A	A	A	A	T	A
			A	G	A	A	G	G	C	G	A	G	G	G	G	A	G
		HG01816	G	A	G	G	C	T	T	A	T	A	A	A	A	T	A
			A	G	A	A	G	G	C	G	A	G	G	G	G	A	G
		HG01817	G	A	G	G	C	T	T	A	T	A	A	A	A	T	A
			A	G	A	A	G	G	C	G	A	G	G	G	G	A	G
		HG01840	G	A	G	G	C	T	T	A	T	G	G	G	G	A	G
			A	G	A	A	G	G	C	G	A	G	G	G	G	A	G
		HG01841	A	G	A	A	G	G	C	G	A	G	G	G	G	A	G
			A	G	A	A	G	G	C	G	A	G	G	G	G	A	G
		HG01842	A	G	A	A	G	G	C	G	A	G	G	G	G	A	G
			A	G	A	A	G	G	C	G	A	G	G	G	G	A	G
		HG01843	A	G	A	A	G	G	C	G	A	G	G	G	G	A	G
			A	G	A	A	G	G	C	G	A	G	G	G	G	A	G
		HG01844	A	G	A	A	G	G	C	G	A	G	G	G	G	A	G
			A	G	A	A	G	G	C	G	A	G	G	G	G	A	G
		HG01845	A	G	A	A	G	G	C	G	A	G	G	G	G	A	G
			A	G	A	A	G	G	C	G	A	G	G	G	G	A	G
		HG01846	G	A	G	G	C	T	T	A	T	A	A	A	A	T	A
			A	G	A	A	G	G	C	G	A	G	G	G	G	A	G
		HG01847	A	G	A	A	G	G	C	G	A	G	G	G	G	A	G
			A	G	A	A	G	G	C	G	A	G	G	G	G	A	G
		HG01848	G	A	G	G	C	T	T	A	T	A	A	A	A	T	A
			A	G	A	A	G	G	C	G	A	G	G	G	G	A	G
		HG01849	A	G	A	A	G	G	C	G	A	G	G	G	G	A	G
			A	G	A	A	G	G	C	G	A	G	G	G	G	A	G
		HG01850	A	G	A	A	G	G	C	G	A	G	G	G	G	A	G
			A	G	A	A	G	G	C	G	A	G	G	G	G	A	G
		HG01851	A	G	A	A	G	G	C	G	A	G	G	G	G	A	G
			A	G	A	A	G	G	C	G	A	G	G	G	G	A	G
		HG01852	A	G	A	A	G	G	C	G	A	G	G	G	G	A	G
			A	G	A	A	G	G	C	G	A	G	G	G	G	A	G
		HG01853	A	G	A	A	G	G	C	G	A	G	G	G	G	A	G
			A	G	A	A	G	G	C	G	A	G	G	G	G	A	G
		HG01855	A	G	A	A	G	G	C	G	A	G	G	G	G	A	G
			A	G	A	A	G	G	C	G	A	G	G	G	G	A	G
		HG01857	A	G	A	A	G	G	C	G	A	G	G	G	G	A	G
			A	G	A	A	G	G	C	G	A	G	G	G	G	A	G
		HG01858	A	G	A	A	G	G	C	G	A	G	G	G	G	A	G
			A	G	A	A	G	G	C	G	A	G	G	G	G	A	G
		HG01859	A	G	A	A	G	G	C	G	A	G	G	G	G	A	G
			A	G	A	A	G	G	C	G	A	G	G	G	G	A	G
		HG01860	A	G	A	A	G	G	C	G	A	G	G	G	G	A	G
			A	G	A	A	G	G	C	G	A	G	G	G	G	A	G
		HG01861	A	G	A	A	G	G	C	G	A	G	G	G	G	A	G
			A	G	A	A	G	G	C	G	A	G	G	G	G	A	G
		HG01862	A	G	A	A	G	G	C	G	A	G	G	G	G	A	G
			A	G	A	A	G	G	C	G	A	G	G	G	G	A	G
		HG01863	A	G	A	A	G	G	C	G	A	G	G	G	G	A	G
			A	G	A	A	G	G	C	G	A	G	G	G	G	A	G
		HG01864	A	G	A	A	G	G	C	G	A	G	G	G	G	A	G
			A	G	A	A	G	G	C	G	A	G	G	G	G	A	G
		HG01865	A	G	A	A	G	G	C	G	A	G	G	G	G	A	G
			A	G	A	A	G	G	C	G	A	G	G	G	G	A	G
		HG01866	G	A	G	G	C	T	T	A	T	A	A	A	A	T	A
			G	A	G	G	C	T	T	A	T	A	A	A	A	T	A
		HG01867	A	G	A	A	G	G	C	G	A	G	G	G	G	A	G
			A	G	A	A	G	G	C	G	A	G	G	G	G	A	G
		HG01868	A	G	A	A	G	G	C	G	A	G	G	G	G	A	G
			A	G	A	A	G	G	C	G	A	G	G	G	G	A	G
		HG01869	A	G	A	A	G	G	C	G	A	G	G	G	G	A	G
			A	G	A	A	G	G	C	G	A	G	G	G	G	A	G
		HG01870	A	G	A	A	G	G	C	G	A	G	G	G	G	A	G
			A	G	A	A	G	G	C	G	A	G	G	G	G	A	G
		HG01871	G	A	G	G	C	T	T	A	T	A	A	A	A	T	A
			A	G	A	A	G	G	C	G	A	G	G	G	G	A	G
		HG01872	A	G	A	A	G	G	C	G	A	G	G	G	G	A	G
			A	G	A	A	G	G	C	G	A	G	G	G	G	A	G
		HG01873	A	G	A	A	G	G	C	G	A	G	G	G	G	A	G
			A	G	A	A	G	G	C	G	A	G	G	G	G	A	G
		HG01874	A	G	A	A	G	G	C	G	A	G	G	G	G	A	G
			A	G	A	A	G	G	C	G	A	G	G	G	G	A	G
		HG01878	A	G	A	A	G	G	C	G	A	G	G	G	G	A	G
			A	G	A	A	G	G	C	G	A	G	G	G	G	A	G
		HG02016	A	G	A	A	G	G	C	G	A	G	G	G	G	A	G
			A	G	A	A	G	G	C	G	A	G	G	G	G	A	G
		HG02017	A	G	A	A	G	G	C	G	A	G	G	G	G	A	G
			A	G	A	A	G	G	C	G	A	G	G	G	G	A	G
		HG02019	G	A	G	G	C	T	T	A	T	A	A	A	A	T	A
			A	G	A	A	G	G	C	G	A	G	G	G	G	A	G
		HG02020	A	G	A	A	G	G	C	G	A	G	G	G	G	A	G
			A	G	A	A	G	G	C	G	A	G	G	G	G	A	G
		HG02023	G	A	G	G	C	T	T	A	T	A	A	A	A	T	A
			A	G	A	A	G	G	C	G	A	G	G	G	G	A	G
		HG02025	A	G	A	A	G	G	C	G	A	G	G	G	G	A	G
			A	G	A	A	G	G	C	G	A	G	G	G	G	A	G
		HG02026	A	G	A	A	G	G	C	G	A	G	G	G	G	A	G
			A	G	A	A	G	G	C	G	A	G	G	G	G	A	G
		HG02028	A	G	A	A	G	G	C	G	A	G	G	G	G	A	G
			A	G	A	A	G	G	C	G	A	G	G	G	G	A	G
		HG02029	A	G	A	A	G	G	C	G	A	G	G	G	G	A	G
			A	G	A	A	G	G	C	G	A	G	G	G	G	A	G
		HG02031	A	G	A	A	G	G	C	G	A	G	G	G	G	A	G
			A	G	A	A	G	G	C	G	A	G	G	G	G	A	G
		HG02032	A	G	A	A	G	G	C	G	A	G	G	G	G	A	G
			A	G	A	A	G	G	C	G	A	G	G	G	G	A	G
		HG02035	A	G	A	A	G	G	C	G	A	G	G	G	G	A	G
			A	G	A	A	G	G	C	G	A	G	G	G	G	A	G
		HG02040	G	A	G	G	C	T	T	A	T	A	A	A	A	T	A
			A	G	A	A	G	G	C	G	A	G	G	G	G	A	G
		HG02047	A	G	A	A	G	G	C	G	A	G	G	G	G	A	G
			A	G	A	A	G	G	C	G	A	G	G	G	G	A	G
		HG02048	A	G	A	A	G	G	C	G	A	G	G	G	G	A	G
			A	G	A	A	G	G	C	G	A	G	G	G	G	A	G
		HG02049	A	G	A	A	G	G	C	G	A	G	G	G	G	A	G
			A	G	A	A	G	G	C	G	A	G	G	G	G	A	G
		HG02050	A	G	A	A	G	G	C	G	A	G	G	G	G	A	G
			A	G	A	A	G	G	C	G	A	G	G	G	G	A	G
		HG02057	G	A	G	G	C	T	T	A	T	A	A	A	A	T	A
			A	G	A	A	G	G	C	G	A	G	G	G	G	A	G
		HG02058	G	A	G	G	C	T	T	A	T	A	A	A	A	T	A
			G	A	G	G	C	T	T	A	T	A	A	A	A	T	A
		HG02060	A	G	A	A	G	G	C	G	A	G	G	G	G	A	G
			A	G	A	A	G	G	C	G	A	G	G	G	G	A	G
		HG02061	A	G	A	A	G	G	C	G	A	G	G	G	G	A	G
			A	G	A	A	G	G	C	G	A	G	G	G	G	A	G
		HG02064	G	A	G	G	C	T	T	A	T	A	A	A	A	T	A
			A	G	A	A	G	G	C	G	A	G	G	G	G	A	G
		HG02067	A	G	A	A	G	G	C	G	A	G	G	G	G	A	G
			A	G	A	A	G	G	C	G	A	G	G	G	G	A	G
		HG02069	A	G	A	A	G	G	C	G	A	G	G	G	G	A	G
			A	G	A	A	G	G	C	G	A	G	G	G	G	A	G
		HG02070	A	G	A	A	G	G	C	G	A	G	G	G	G	A	G
			A	G	A	A	G	G	C	G	A	G	G	G	G	A	G
		HG02072	A	G	A	A	G	G	C	G	A	G	G	G	G	A	G
			A	G	A	A	G	G	C	G	A	G	G	G	G	A	G
		HG02073	A	G	A	A	G	G	C	G	A	G	G	G	G	A	G
			A	G	A	A	G	G	C	G	A	G	G	G	G	A	G
		HG02075	A	G	A	A	G	G	C	G	A	G	G	G	G	A	G
			A	G	A	A	G	G	C	G	A	G	G	G	G	A	G
		HG02076	A	G	A	A	G	G	C	G	A	G	G	G	G	A	G
			A	G	A	A	G	G	C	G	A	G	G	G	G	A	G
		HG02078	A	G	A	A	G	G	C	G	A	G	G	G	G	A	G
			A	G	A	A	G	G	C	G	A	G	G	G	G	A	G
		HG02079	A	G	A	A	G	G	C	G	A	G	G	G	G	A	G
			A	G	A	A	G	G	C	G	A	G	G	G	G	A	G
		HG02081	A	G	A	A	G	G	C	G	A	G	G	G	G	A	G
			A	G	A	A	G	G	C	G	A	G	G	G	G	A	G
		HG02082	A	G	A	A	G	G	C	G	A	G	G	G	G	A	G
			A	G	A	A	G	G	C	G	A	G	G	G	G	A	G
		HG02084	A	G	A	A	G	G	C	G	A	G	G	G	G	A	G
			A	G	A	A	G	G	C	G	A	G	G	G	G	A	G
		HG02085	A	G	A	A	G	G	C	G	A	G	G	G	G	A	G
			A	G	A	A	G	G	C	G	A	G	G	G	G	A	G
		HG02086	A	G	A	A	G	G	C	G	A	G	G	G	G	A	G
			A	G	A	A	G	G	C	G	A	G	G	G	G	A	G
		HG02087	G	A	G	G	C	T	T	A	T	A	A	A	A	T	A
			A	G	A	A	G	G	C	G	A	G	G	G	G	A	G
		HG02088	A	G	A	A	G	G	C	G	A	G	G	G	G	A	G
			A	G	A	A	G	G	C	G	A	G	G	G	G	A	G
		HG02113	A	G	A	A	G	G	C	G	A	G	G	G	G	A	G
			A	G	A	A	G	G	C	G	A	G	G	G	G	A	G
		HG02116	A	G	A	A	G	G	C	G	A	G	G	G	G	A	G
			A	G	A	A	G	G	C	G	A	G	G	G	G	A	G
		HG02121	G	A	G	G	C	T	T	A	T	A	A	A	A	T	A
			G	A	G	G	C	T	T	A	T	A	A	A	A	T	A
		HG02122	A	G	A	A	G	G	C	G	A	G	G	G	G	A	G
			A	G	A	A	G	G	C	G	A	G	G	G	G	A	G
		HG02127	A	G	A	A	G	G	C	G	A	G	G	G	G	A	G
			A	G	A	A	G	G	C	G	A	G	G	G	G	A	G
		HG02128	A	G	A	A	G	G	C	G	A	G	G	G	G	A	G
			A	G	A	A	G	G	C	G	A	G	G	G	G	A	G
		HG02130	G	A	G	G	C	T	T	A	T	A	A	A	A	T	A
			A	G	A	A	G	G	C	G	A	G	G	G	G	A	G
		HG02131	A	G	A	A	G	G	C	G	A	G	G	G	G	A	G
			A	G	A	A	G	G	C	G	A	G	G	G	G	A	G
		HG02133	A	G	A	A	G	G	C	G	A	G	G	G	G	A	G
			A	G	A	A	G	G	C	G	A	G	G	G	G	A	G
		HG02134	G	A	G	G	C	T	T	A	T	G	G	G	G	A	G
			A	G	A	A	G	G	C	G	A	G	G	G	G	A	G
		HG02136	A	G	A	A	G	G	C	G	A	G	G	G	G	A	G
			A	G	A	A	G	G	C	G	A	G	G	G	G	A	G
		HG02137	A	G	A	A	G	G	C	G	A	G	G	G	G	A	G
			A	G	A	A	G	G	C	G	A	G	G	G	G	A	G
		HG02138	A	G	A	A	G	G	C	G	A	G	G	G	G	A	G
			A	G	A	A	G	G	C	G	A	G	G	G	G	A	G
		HG02139	A	G	A	A	G	G	C	G	A	G	G	G	G	A	G
			A	G	A	A	G	G	C	G	A	G	G	G	G	A	G
		HG02140	G	A	G	G	C	T	T	A	T	A	A	A	A	T	A
			A	G	A	A	G	G	C	G	A	G	G	G	G	A	G
		HG02141	A	G	A	A	G	G	C	G	A	G	G	G	G	A	G
			A	G	A	A	G	G	C	G	A	G	G	G	G	A	G
		HG02142	A	G	A	A	G	G	C	G	A	G	G	G	G	A	G
			A	G	A	A	G	G	C	G	A	G	G	G	G	A	G
		HG02151	A	G	A	A	G	G	C	G	A	G	G	G	G	A	G
			A	G	A	A	G	G	C	G	A	G	G	G	G	A	G
		HG02152	A	G	A	A	G	G	C	G	A	G	G	G	G	A	G
			A	G	A	A	G	G	C	G	A	G	G	G	G	A	G
		HG02153	A	G	A	A	G	G	C	G	A	G	G	G	G	A	G
			A	G	A	A	G	G	C	G	A	G	G	G	G	A	G
		HG02154	A	G	A	A	G	G	C	G	A	G	G	G	G	A	G
			A	G	A	A	G	G	C	G	A	G	G	G	G	A	G
		HG02155	A	G	A	A	G	G	C	G	A	G	G	G	G	A	G
			A	G	A	A	G	G	C	G	A	G	G	G	G	A	G
		HG02156	A	G	A	A	G	G	C	G	A	G	G	G	G	A	G
			A	G	A	A	G	G	C	G	A	G	G	G	G	A	G
		HG02164	A	G	A	A	G	G	C	G	A	G	G	G	G	A	G
			A	G	A	A	G	G	C	G	A	G	G	G	G	A	G
		HG02165	A	G	A	A	G	G	C	G	A	G	G	G	G	A	G
			A	G	A	A	G	G	C	G	A	G	G	G	G	A	G
		HG02166	A	G	A	A	G	G	C	G	A	G	G	G	G	A	G
			A	G	A	A	G	G	C	G	A	G	G	G	G	A	G
		HG02178	G	A	G	G	C	T	T	A	T	A	A	A	A	T	A
			A	G	A	A	G	G	C	G	A	G	G	G	G	A	G
		HG02179	A	G	A	A	G	G	C	G	A	G	G	G	G	A	G
			A	G	A	A	G	G	C	G	A	G	G	G	G	A	G
		HG02180	A	G	A	A	G	G	C	G	A	G	G	G	G	A	G
			A	G	A	A	G	G	C	G	A	G	G	G	G	A	G
		HG02181	A	G	A	A	G	G	C	G	A	G	G	G	G	A	G
			A	G	A	A	G	G	C	G	A	G	G	G	G	A	G
		HG02182	A	G	A	A	G	G	C	G	A	G	G	G	G	A	G
			A	G	A	A	G	G	C	G	A	G	G	G	G	A	G
		HG02184	A	G	A	A	G	G	C	G	A	G	G	G	G	A	G
			A	G	A	A	G	G	C	G	A	G	G	G	G	A	G
		HG02185	A	G	A	A	G	G	C	G	A	G	G	G	G	A	G
			A	G	A	A	G	G	C	G	A	G	G	G	G	A	G
		HG02186	G	A	G	G	C	T	T	A	T	G	G	G	G	A	G
			A	G	A	A	G	G	C	G	A	G	G	G	G	A	G
		HG02187	A	G	A	A	G	G	C	G	A	G	G	G	G	A	G
			A	G	A	A	G	G	C	G	A	G	G	G	G	A	G
		HG02188	A	G	A	A	G	G	C	G	A	G	G	G	G	A	G
			A	G	A	A	G	G	C	G	A	G	G	G	G	A	G
		HG02190	A	G	A	A	G	G	C	G	A	G	G	G	G	A	G
			A	G	A	A	G	G	C	G	A	G	G	G	G	A	G
		HG02250	G	A	G	G	C	T	T	A	T	A	A	A	A	T	A
			A	G	A	A	G	G	C	G	A	G	G	G	G	A	G
		HG02351	G	A	G	G	C	T	T	A	T	A	A	A	A	T	A
			A	G	A	A	G	G	C	G	A	G	G	G	G	A	G
		HG02353	A	G	A	A	G	G	C	G	A	G	G	G	G	A	G
			A	G	A	A	G	G	C	G	A	G	G	G	G	A	G
		HG02355	A	G	A	A	G	G	C	G	A	G	G	G	G	A	G
			A	G	A	A	G	G	C	G	A	G	G	G	G	A	G
		HG02356	A	G	A	A	G	G	C	G	A	G	G	G	G	A	G
			A	G	A	A	G	G	C	G	A	G	G	G	G	A	G
		HG02360	A	G	A	A	G	G	C	G	A	G	G	G	G	A	G
			A	G	A	A	G	G	C	G	A	G	G	G	G	A	G
		HG02364	A	G	A	A	G	G	C	G	A	G	G	G	G	A	G
			A	G	A	A	G	G	C	G	A	G	G	G	G	A	G
		HG02367	A	G	A	A	G	G	C	G	A	G	G	G	G	A	G
			A	G	A	A	G	G	C	G	A	G	G	G	G	A	G
		HG02371	A	G	A	A	G	G	C	G	A	G	G	G	G	A	G
			A	G	A	A	G	G	C	G	A	G	G	G	G	A	G
		HG02373	G	A	G	G	C	T	T	A	T	A	A	A	A	T	A
			A	G	A	A	G	G	C	G	A	G	G	G	G	A	G
		HG02374	A	G	A	A	G	G	C	G	A	G	G	G	G	A	G
			A	G	A	A	G	G	C	G	A	G	G	G	G	A	G
		HG02375	A	G	A	A	G	G	C	G	A	G	G	G	G	A	G
			A	G	A	A	G	G	C	G	A	G	G	G	G	A	G
		HG02379	A	G	A	A	G	G	C	G	A	G	G	G	G	A	G
			A	G	A	A	G	G	C	G	A	G	G	G	G	A	G
		HG02380	A	G	A	A	G	G	C	G	A	G	G	G	G	A	G
			A	G	A	A	G	G	C	G	A	G	G	G	G	A	G
		HG02382	A	G	A	A	G	G	C	G	A	G	G	G	G	A	G
			A	G	A	A	G	G	C	G	A	G	G	G	G	A	G
		HG02383	G	A	G	G	C	T	T	A	T	A	A	A	A	T	A
			A	G	A	A	G	G	C	G	A	G	G	G	G	A	G
		HG02384	A	G	A	A	G	G	C	G	A	G	G	G	G	A	G
			A	G	A	A	G	G	C	G	A	G	G	G	G	A	G
		HG02385	A	G	A	A	G	G	C	G	A	G	G	G	G	A	G
			A	G	A	A	G	G	C	G	A	G	G	G	G	A	G
		HG02386	A	G	A	A	G	G	C	G	A	G	G	G	G	A	G
			A	G	A	A	G	G	C	G	A	G	G	G	G	A	G
		HG02389	A	G	A	A	G	G	C	G	A	G	G	G	G	A	G
			A	G	A	A	G	G	C	G	A	G	G	G	G	A	G
		HG02390	A	G	A	A	G	G	C	G	A	G	G	G	G	A	G
			A	G	A	A	G	G	C	G	A	G	G	G	G	A	G
		HG02391	A	G	A	A	G	G	C	G	A	G	G	G	G	A	G
			A	G	A	A	G	G	C	G	A	G	G	G	G	A	G
		HG02392	A	G	A	A	G	G	C	G	A	G	G	G	G	A	G
			A	G	A	A	G	G	C	G	A	G	G	G	G	A	G
		HG02394	A	G	A	A	G	G	C	G	A	G	G	G	G	A	G
			A	G	A	A	G	G	C	G	A	G	G	G	G	A	G
		HG02395	A	G	A	A	G	G	C	G	A	G	G	G	G	A	G
			A	G	A	A	G	G	C	G	A	G	G	G	G	A	G
		HG02396	A	G	A	A	G	G	C	G	A	G	G	G	G	A	G
			A	G	A	A	G	G	C	G	A	G	G	G	G	A	G
		HG02397	A	G	A	A	G	G	C	G	A	G	G	G	G	A	G
			A	G	A	A	G	G	C	G	A	G	G	G	G	A	G
		HG02398	A	G	A	A	G	G	C	G	A	G	G	G	G	A	G
			A	G	A	A	G	G	C	G	A	G	G	G	G	A	G
		HG02399	A	G	A	A	G	G	C	G	A	G	G	G	G	A	G
			A	G	A	A	G	G	C	G	A	G	G	G	G	A	G
		HG02401	A	G	A	A	G	G	C	G	A	G	G	G	G	A	G
			A	G	A	A	G	G	C	G	A	G	G	G	G	A	G
		HG02402	A	G	A	A	G	G	C	G	A	G	G	G	G	A	G
			A	G	A	A	G	G	C	G	A	G	G	G	G	A	G
		HG02406	G	A	G	G	C	T	T	A	T	A	A	A	A	T	A
			A	G	A	A	G	G	C	G	A	G	G	G	G	A	G
		HG02407	A	G	A	A	G	G	C	G	A	G	G	G	G	A	G
			A	G	A	A	G	G	C	G	A	G	G	G	G	A	G
		HG02408	A	G	A	A	G	G	C	G	A	G	G	G	G	A	G
			A	G	A	A	G	G	C	G	A	G	G	G	G	A	G
		HG02409	A	G	A	A	G	G	C	G	A	G	G	G	G	A	G
			A	G	A	A	G	G	C	G	A	G	G	G	G	A	G
		HG02410	A	G	A	A	G	G	C	G	A	G	G	G	G	A	G
			A	G	A	A	G	G	C	G	A	G	G	G	G	A	G
		HG02512	A	G	A	A	G	G	C	G	A	G	G	G	G	A	G
			A	G	A	A	G	G	C	G	A	G	G	G	G	A	G
		HG02513	A	G	A	A	G	G	C	G	A	G	G	G	G	A	G
			A	G	A	A	G	G	C	G	A	G	G	G	G	A	G
		HG02521	A	G	A	A	G	G	C	G	A	G	G	G	G	A	G
			A	G	A	A	G	G	C	G	A	G	G	G	G	A	G
		HG02522	A	G	A	A	G	G	C	G	A	G	G	G	G	A	G
			A	G	A	A	G	G	C	G	A	G	G	G	G	A	G
		NA18525	A	G	A	A	G	G	C	G	A	G	G	G	G	A	G
			A	G	A	A	G	G	C	G	A	G	G	G	G	A	G
		NA18526	G	A	G	G	C	T	T	A	T	A	A	A	A	T	A
			A	G	A	A	G	G	C	G	A	G	G	G	G	A	G
		NA18528	A	G	A	A	G	G	C	G	A	G	G	G	G	A	G
			A	G	A	A	G	G	C	G	A	G	G	G	G	A	G
		NA18530	A	G	A	A	G	G	C	G	A	G	G	G	G	A	G
			A	G	A	A	G	G	C	G	A	G	G	G	G	A	G
		NA18531	G	A	G	G	C	T	T	A	T	A	A	A	A	T	A
			A	G	A	A	G	G	C	G	A	G	G	G	G	A	G
		NA18532	A	G	A	A	G	G	C	G	A	G	G	G	G	A	G
			A	G	A	A	G	G	C	G	A	G	G	G	G	A	G
		NA18533	A	G	A	A	G	G	C	G	A	G	G	G	G	A	G
			A	G	A	A	G	G	C	G	A	G	G	G	G	A	G
		NA18534	A	G	A	A	G	G	C	G	A	G	G	G	G	A	G
			A	G	A	A	G	G	C	G	A	G	G	G	G	A	G
		NA18535	G	A	G	G	C	T	T	A	T	A	A	A	A	T	A
			A	G	A	A	G	G	C	G	A	G	G	G	G	A	G
		NA18536	G	A	G	G	C	T	T	A	T	A	A	A	A	T	A
			A	G	A	A	G	G	C	G	A	G	G	G	G	A	G
		NA18537	A	G	A	A	G	G	C	G	A	G	G	G	G	A	G
			A	G	A	A	G	G	C	G	A	G	G	G	G	A	G
		NA18538	G	A	G	G	C	T	T	A	T	G	A	A	A	T	A
			A	G	A	A	G	G	C	G	A	G	G	G	G	A	G
		NA18539	A	G	A	A	G	G	C	G	A	G	G	G	G	A	G
			A	G	A	A	G	G	C	G	A	G	G	G	G	A	G
		NA18541	G	A	G	G	C	T	T	A	T	A	A	A	A	T	A
			A	G	A	A	G	G	C	G	A	G	G	G	G	A	G
		NA18542	G	A	G	G	C	T	T	A	T	A	A	A	A	T	A
			A	G	A	A	G	G	C	G	A	G	G	G	G	A	G
		NA18543	G	A	G	G	C	T	T	A	T	A	A	A	A	T	A
			A	G	A	A	G	G	C	G	A	G	G	G	G	A	G
		NA18544	A	G	A	A	G	G	C	G	A	G	G	G	G	A	G
			A	G	A	A	G	G	C	G	A	G	G	G	G	A	G
		NA18545	A	G	A	A	G	G	C	G	A	G	G	G	G	A	G
			A	G	A	A	G	G	C	G	A	G	G	G	G	A	G
		NA18546	A	G	A	A	G	G	C	G	A	G	G	G	G	A	G
			A	G	A	A	G	G	C	G	A	G	G	G	G	A	G
		NA18547	A	G	A	A	G	G	C	G	A	G	G	G	G	A	G
			A	G	A	A	G	G	C	G	A	G	G	G	G	A	G
		NA18548	A	G	A	A	G	G	C	G	A	G	G	G	G	A	G
			A	G	A	A	G	G	C	G	A	G	G	G	G	A	G
		NA18549	A	G	A	A	G	G	C	G	A	G	G	G	G	A	G
			A	G	A	A	G	G	C	G	A	G	G	G	G	A	G
		NA18550	A	G	A	A	G	G	C	G	A	G	G	G	G	A	G
			A	G	A	A	G	G	C	G	A	G	G	G	G	A	G
		NA18552	A	G	A	A	G	G	C	G	A	G	G	G	G	A	G
			A	G	A	A	G	G	C	G	A	G	G	G	G	A	G
		NA18553	A	G	A	A	G	G	C	G	A	G	G	G	G	A	G
			A	G	A	A	G	G	C	G	A	G	G	G	G	A	G
		NA18555	A	G	A	A	G	G	C	G	A	G	G	G	G	A	G
			A	G	A	A	G	G	C	G	A	G	G	G	G	A	G
		NA18557	G	A	G	G	C	T	T	A	T	A	A	A	A	T	A
			A	G	A	A	G	G	C	G	A	G	G	G	G	A	G
		NA18558	A	G	A	A	G	G	C	G	A	G	G	G	G	A	G
			A	G	A	A	G	G	C	G	A	G	G	G	G	A	G
		NA18559	A	G	A	A	G	G	C	G	A	G	G	G	G	A	G
			A	G	A	A	G	G	C	G	A	G	G	G	G	A	G
		NA18560	A	G	A	A	G	G	C	G	A	G	G	G	G	A	G
			A	G	A	A	G	G	C	G	A	G	G	G	G	A	G
		NA18561	A	G	A	A	G	G	C	G	A	G	G	G	G	A	G
			A	G	A	A	G	G	C	G	A	G	G	G	G	A	G
		NA18562	G	A	G	G	C	T	T	A	T	A	A	A	A	T	A
			A	G	A	A	G	G	C	G	A	G	G	G	G	A	G
		NA18563	G	A	G	G	C	T	T	A	T	A	A	A	A	T	A
			A	G	A	A	G	G	C	G	A	G	G	G	G	A	G
		NA18564	A	G	A	A	G	G	C	G	A	G	G	G	G	A	G
			A	G	A	A	G	G	C	G	A	G	G	G	G	A	G
		NA18565	A	G	A	A	G	G	C	G	A	G	G	G	G	A	G
			A	G	A	A	G	G	C	G	A	G	G	G	G	A	G
		NA18566	A	G	A	A	G	G	C	G	A	G	G	G	G	A	G
			A	G	A	A	G	G	C	G	A	G	G	G	G	A	G
		NA18567	A	G	A	A	G	G	C	G	A	G	G	G	G	A	G
			A	G	A	A	G	G	C	G	A	G	G	G	G	A	G
		NA18570	A	G	A	A	G	G	C	G	A	G	G	G	G	A	G
			A	G	A	A	G	G	C	G	A	G	G	G	G	A	G
		NA18571	A	G	A	A	G	G	C	G	A	G	G	G	G	A	G
			A	G	A	A	G	G	C	G	A	G	G	G	G	A	G
		NA18572	A	G	A	A	G	G	C	G	A	G	G	G	G	A	G
			A	G	A	A	G	G	C	G	A	G	G	G	G	A	G
		NA18573	G	A	G	G	C	T	T	A	T	A	A	A	A	T	A
			A	G	A	A	G	G	C	G	A	G	G	G	G	A	G
		NA18574	G	A	G	G	C	T	T	A	T	A	A	A	A	T	A
			A	G	A	A	G	G	C	G	A	G	G	G	G	A	G
		NA18577	A	G	A	A	G	G	C	G	A	G	G	G	G	A	G
			A	G	A	A	G	G	C	G	A	G	G	G	G	A	G
		NA18579	G	A	G	G	C	T	T	A	T	A	A	A	A	T	A
			A	G	A	A	G	G	C	G	A	G	G	G	G	A	G
		NA18582	A	G	A	A	G	G	C	G	A	G	G	G	G	A	G
			A	G	A	A	G	G	C	G	A	G	G	G	G	A	G
		NA18591	A	G	A	A	G	G	C	G	A	G	G	G	G	A	G
			A	G	A	A	G	G	C	G	A	G	G	G	G	A	G
		NA18592	A	G	A	A	G	G	C	G	A	G	G	G	G	A	G
			A	G	A	A	G	G	C	G	A	G	G	G	G	A	G
		NA18593	A	G	A	A	G	G	C	G	A	G	G	G	G	A	G
			A	G	A	A	G	G	C	G	A	G	G	G	G	A	G
		NA18595	A	G	A	A	G	G	C	G	A	G	G	G	G	A	G
			A	G	A	A	G	G	C	G	A	G	G	G	G	A	G
		NA18596	A	G	A	A	G	G	C	G	A	G	G	G	G	A	G
			A	G	A	A	G	G	C	G	A	G	G	G	G	A	G
		NA18597	A	G	A	A	G	G	C	G	A	G	G	G	G	A	G
			A	G	A	A	G	G	C	G	A	G	G	G	G	A	G
		NA18599	G	A	G	G	C	T	T	A	T	A	A	A	A	T	A
			G	A	G	G	C	T	T	A	T	A	A	A	A	T	A
		NA18602	A	G	A	A	G	G	C	G	A	G	G	G	G	A	G
			A	G	A	A	G	G	C	G	A	G	G	G	G	A	G
		NA18603	G	A	G	G	C	T	T	A	T	A	A	A	A	T	A
			G	A	G	G	C	T	T	A	T	A	A	A	A	T	A
		NA18605	A	G	A	A	G	G	C	G	A	G	G	G	G	A	G
			A	G	A	A	G	G	C	G	A	G	G	G	G	A	G
		NA18606	A	G	A	A	G	G	C	G	A	G	G	G	G	A	G
			A	G	A	A	G	G	C	G	A	G	G	G	G	A	G
		NA18608	A	G	A	A	G	G	C	G	A	G	G	G	G	A	G
			A	G	A	A	G	G	C	G	A	G	G	G	G	A	G
		NA18609	G	A	G	G	C	T	T	A	T	A	A	A	A	T	A
			A	G	A	A	G	G	C	G	A	G	G	G	G	A	G
		NA18610	A	G	A	A	G	G	C	G	A	G	G	G	G	A	G
			A	G	A	A	G	G	C	G	A	G	G	G	G	A	G
		NA18611	G	A	G	G	C	T	T	A	T	A	A	A	A	T	A
			A	G	A	A	G	G	C	G	A	G	G	G	G	A	G
		NA18612	A	G	A	A	G	G	C	G	A	G	G	G	G	A	G
			A	G	A	A	G	G	C	G	A	G	G	G	G	A	G
		NA18613	A	G	A	A	G	G	C	G	A	G	G	G	G	A	G
			A	G	A	A	G	G	C	G	A	G	G	G	G	A	G
		NA18614	A	G	A	A	G	G	C	G	A	G	G	G	G	A	G
			A	G	A	A	G	G	C	G	A	G	G	G	G	A	G
		NA18615	A	G	A	A	G	G	C	G	A	G	G	G	G	A	G
			A	G	A	A	G	G	C	G	A	G	G	G	G	A	G
		NA18616	G	A	G	G	C	T	T	A	T	A	A	A	A	T	A
			A	G	A	A	G	G	C	G	A	G	G	G	G	A	G
		NA18617	A	G	A	A	G	G	C	G	A	G	G	G	G	A	G
			A	G	A	A	G	G	C	G	A	G	G	G	G	A	G
		NA18618	A	G	A	A	G	G	C	G	A	G	G	G	G	A	G
			A	G	A	A	G	G	C	G	A	G	G	G	G	A	G
		NA18619	A	G	A	A	G	G	C	G	A	G	G	G	G	A	G
			A	G	A	A	G	G	C	G	A	G	G	G	G	A	G
		NA18620	A	G	A	A	G	G	C	G	A	G	G	G	G	A	G
			A	G	A	A	G	G	C	G	A	G	G	G	G	A	G
		NA18621	A	G	A	A	G	G	C	G	A	G	G	G	G	A	G
			A	G	A	A	G	G	C	G	A	G	G	G	G	A	G
		NA18622	A	G	A	A	G	G	C	G	A	G	G	G	G	A	G
			A	G	A	A	G	G	C	G	A	G	G	G	G	A	G
		NA18623	A	G	A	A	G	G	C	G	A	G	G	G	G	A	G
			A	G	A	A	G	G	C	G	A	G	G	G	G	A	G
		NA18624	G	A	G	G	C	T	T	A	T	A	A	G	G	A	G
			A	G	A	A	G	G	C	G	A	G	G	G	G	A	G
		NA18625	G	A	G	G	C	T	T	A	T	A	A	A	A	T	A
			A	G	A	A	G	G	C	G	A	G	G	G	G	A	G
		NA18626	G	A	G	G	C	T	T	A	T	A	A	A	A	T	A
			G	A	G	G	C	T	T	A	T	A	A	A	A	T	A
		NA18627	A	G	A	A	G	G	C	G	A	G	G	G	G	A	G
			A	G	A	A	G	G	C	G	A	G	G	G	G	A	G
		NA18628	A	G	A	A	G	G	C	G	A	G	G	G	G	A	G
			A	G	A	A	G	G	C	G	A	G	G	G	G	A	G
		NA18629	G	A	G	G	C	T	T	A	T	A	A	A	A	T	A
			A	G	A	A	G	G	C	G	A	G	G	G	G	A	G
		NA18630	A	G	A	A	G	G	C	G	A	G	G	G	G	A	G
			A	G	A	A	G	G	C	G	A	G	G	G	G	A	G
		NA18631	A	G	A	A	G	G	C	G	A	G	G	G	G	A	G
			A	G	A	A	G	G	C	G	A	G	G	G	G	A	G
		NA18632	G	A	G	G	C	T	T	A	T	A	A	A	A	T	A
			G	A	G	G	C	T	T	A	T	A	A	A	A	T	A
		NA18633	G	A	G	G	C	T	T	A	T	A	A	A	A	T	A
			A	G	A	A	G	G	C	G	A	G	G	G	G	A	G
		NA18634	A	G	A	A	G	G	C	G	A	G	G	G	G	A	G
			A	G	A	A	G	G	C	G	A	G	G	G	G	A	G
		NA18635	A	G	A	A	G	G	C	G	A	G	G	G	G	A	G
			A	G	A	A	G	G	C	G	A	G	G	G	G	A	G
		NA18636	A	G	A	A	G	G	C	G	A	G	G	G	G	A	G
			A	G	A	A	G	G	C	G	A	G	G	G	G	A	G
		NA18637	A	G	A	A	G	G	C	G	A	G	G	G	G	A	G
			A	G	A	A	G	G	C	G	A	G	G	G	G	A	G
		NA18638	G	A	G	G	C	T	T	A	T	A	A	A	A	T	A
			A	G	A	A	G	G	C	G	A	G	G	G	G	A	G
		NA18639	G	A	G	G	C	T	T	A	T	A	A	A	A	T	A
			A	G	A	A	G	G	C	G	A	G	G	G	G	A	G
		NA18640	A	G	A	A	G	G	C	G	A	G	G	G	G	A	G
			A	G	A	A	G	G	C	G	A	G	G	G	G	A	G
		NA18641	A	G	A	A	G	G	C	G	A	G	G	G	G	A	G
			A	G	A	A	G	G	C	G	A	G	G	G	G	A	G
		NA18642	G	A	G	G	C	T	T	A	T	A	A	A	A	T	A
			A	G	A	A	G	G	C	G	A	G	G	G	G	A	G
		NA18643	A	G	A	A	G	G	C	G	A	G	G	G	G	A	G
			A	G	A	A	G	G	C	G	A	G	G	G	G	A	G
		NA18644	A	G	A	A	G	G	C	G	A	G	G	G	G	A	G
			A	G	A	A	G	G	C	G	A	G	G	G	G	A	G
		NA18645	A	G	A	A	G	G	C	G	A	G	G	G	G	A	G
			A	G	A	A	G	G	C	G	A	G	G	G	G	A	G
		NA18646	A	G	A	A	G	G	C	G	A	G	G	G	G	A	G
			A	G	A	A	G	G	C	G	A	G	G	G	G	A	G
		NA18647	A	G	A	A	G	G	C	G	A	G	G	G	G	A	G
			A	G	A	A	G	G	C	G	A	G	G	G	G	A	G
		NA18648	A	G	A	A	G	G	C	G	A	G	G	G	G	A	G
			A	G	A	A	G	G	C	G	A	G	G	G	G	A	G
		NA18740	A	G	A	A	G	G	C	G	A	G	G	G	G	A	G
			A	G	A	A	G	G	C	G	A	G	G	G	G	A	G
		NA18745	A	G	A	A	G	G	C	G	A	G	G	G	G	A	G
			A	G	A	A	G	G	C	G	A	G	G	G	G	A	G
		NA18747	A	G	A	A	G	G	C	G	A	G	G	G	G	A	G
			A	G	A	A	G	G	C	G	A	G	G	G	G	A	G
		NA18748	G	A	G	G	C	T	T	A	T	A	A	A	A	T	A
			A	G	A	A	G	G	C	G	A	G	G	G	G	A	G
		NA18749	A	G	A	A	G	G	C	G	A	G	G	G	G	A	G
			A	G	A	A	G	G	C	G	A	G	G	G	G	A	G
		NA18757	A	G	A	A	G	G	C	G	A	G	G	G	G	A	G
			A	G	A	A	G	G	C	G	A	G	G	G	G	A	G
		NA18939	A	G	A	A	G	G	C	G	A	G	G	G	G	A	G
			A	G	A	A	G	G	C	G	A	G	G	G	G	A	G
		NA18940	A	G	A	A	G	G	C	G	A	G	G	G	G	A	G
			A	G	A	A	G	G	C	G	A	G	G	G	G	A	G
		NA18941	A	G	A	A	G	G	C	G	A	G	G	G	G	A	G
			A	G	A	A	G	G	C	G	A	G	G	G	G	A	G
		NA18942	A	G	A	A	G	G	C	G	A	G	G	G	G	A	G
			A	G	A	A	G	G	C	G	A	G	G	G	G	A	G
		NA18943	A	G	A	A	G	G	C	G	A	G	G	G	G	A	G
			A	G	A	A	G	G	C	G	A	G	G	G	G	A	G
		NA18944	A	G	A	A	G	G	C	G	A	G	G	G	G	A	G
			A	G	A	A	G	G	C	G	A	G	G	G	G	A	G
		NA18945	G	A	G	G	C	T	T	A	T	A	A	A	A	T	A
			A	G	A	A	G	G	C	G	A	G	G	G	G	A	G
		NA18946	A	G	A	A	G	G	C	G	A	G	G	G	G	A	G
			A	G	A	A	G	G	C	G	A	G	G	G	G	A	G
		NA18947	G	A	G	G	C	T	T	A	T	A	A	A	A	T	A
			A	G	A	A	G	G	C	G	A	G	G	G	G	A	G
		NA18948	A	G	A	A	G	G	C	G	A	G	G	G	G	A	G
			A	G	A	A	G	G	C	G	A	G	G	G	G	A	G
		NA18949	A	G	A	A	G	G	C	G	A	G	G	G	G	A	G
			A	G	A	A	G	G	C	G	A	G	G	G	G	A	G
		NA18950	A	G	A	A	G	G	C	G	A	G	G	G	G	A	G
			A	G	A	A	G	G	C	G	A	G	G	G	G	A	G
		NA18951	A	G	A	A	G	G	C	G	A	G	G	G	G	A	G
			A	G	A	A	G	G	C	G	A	G	G	G	G	A	G
		NA18952	G	A	G	G	C	T	T	A	T	A	A	A	A	T	A
			A	G	A	A	G	G	C	G	A	G	G	G	G	A	G
		NA18953	A	G	A	A	G	G	C	G	A	G	G	G	G	A	G
			A	G	A	A	G	G	C	G	A	G	G	G	G	A	G
		NA18954	G	A	G	G	C	T	T	A	T	A	A	A	A	T	A
			A	G	A	A	G	G	C	G	A	G	G	G	G	A	G
		NA18956	A	G	A	A	G	G	C	G	A	G	G	G	G	A	G
			A	G	A	A	G	G	C	G	A	G	G	G	G	A	G
		NA18957	A	G	A	A	G	G	C	G	A	G	G	G	G	A	G
			A	G	A	A	G	G	C	G	A	G	G	G	G	A	G
		NA18959	A	G	A	A	G	G	C	G	A	G	G	G	G	A	G
			A	G	A	A	G	G	C	G	A	G	G	G	G	A	G
		NA18960	A	G	A	A	G	G	C	G	A	G	G	G	G	A	G
			A	G	A	A	G	G	C	G	A	G	G	G	G	A	G
		NA18961	A	G	A	A	G	G	C	G	A	G	G	G	G	A	G
			A	G	A	A	G	G	C	G	A	G	G	G	G	A	G
		NA18962	A	G	A	A	G	G	C	G	A	G	G	G	G	A	G
			A	G	A	A	G	G	C	G	A	G	G	G	G	A	G
		NA18963	G	A	G	G	C	T	T	A	T	A	A	A	A	T	A
			G	A	G	G	C	T	T	A	T	A	A	A	A	T	A
		NA18964	G	A	G	G	C	T	T	A	T	A	A	A	A	T	A
			A	G	A	A	G	G	C	G	A	G	G	G	G	A	G
		NA18965	A	G	A	A	G	G	C	G	A	G	G	G	G	A	G
			A	G	A	A	G	G	C	G	A	G	G	G	G	A	G
		NA18966	A	G	A	A	G	G	C	G	A	G	G	G	G	A	G
			A	G	A	A	G	G	C	G	A	G	G	G	G	A	G
		NA18967	G	A	G	G	C	T	T	A	T	A	A	A	A	T	A
			A	G	A	A	G	G	C	G	A	G	G	G	G	A	G
		NA18968	G	A	G	G	C	T	T	A	T	A	A	A	A	T	A
			A	G	A	A	G	G	C	G	A	G	G	G	G	A	G
		NA18969	A	G	A	A	G	G	C	G	A	G	G	G	G	A	G
			A	G	A	A	G	G	C	G	A	G	G	G	G	A	G
		NA18970	G	A	G	G	C	T	T	A	T	A	A	A	A	T	A
			A	G	A	A	G	G	C	G	A	G	G	G	G	A	G
		NA18971	A	G	A	A	G	G	C	G	A	G	G	G	G	A	G
			A	G	A	A	G	G	C	G	A	G	G	G	G	A	G
		NA18972	A	G	A	A	G	G	C	G	A	G	G	G	G	A	G
			A	G	A	A	G	G	C	G	A	G	G	G	G	A	G
		NA18973	A	G	A	A	G	G	C	G	A	G	G	G	G	A	G
			A	G	A	A	G	G	C	G	A	G	G	G	G	A	G
		NA18974	A	G	A	A	G	G	C	G	A	G	G	G	G	A	G
			A	G	A	A	G	G	C	G	A	G	G	G	G	A	G
		NA18975	A	G	A	A	G	G	C	G	A	G	G	G	G	A	G
			A	G	A	A	G	G	C	G	A	G	G	G	G	A	G
		NA18976	G	A	G	G	C	T	T	A	T	A	A	G	G	A	G
			A	G	A	A	G	G	C	G	A	G	G	G	G	A	G
		NA18977	A	G	A	A	G	G	C	G	A	G	G	G	G	A	G
			A	G	A	A	G	G	C	G	A	G	G	G	G	A	G
		NA18978	G	A	G	G	C	T	T	A	T	A	A	A	A	T	A
			A	G	A	A	G	G	C	G	A	G	G	G	G	A	G
		NA18979	A	G	A	A	G	G	C	G	A	G	G	G	G	A	G
			A	G	A	A	G	G	C	G	A	G	G	G	G	A	G
		NA18980	G	A	G	G	C	T	T	A	T	A	A	A	A	T	A
			A	G	A	A	G	G	C	G	A	G	G	G	G	A	G
		NA18981	A	G	A	A	G	G	C	G	A	G	G	G	G	A	G
			A	G	A	A	G	G	C	G	A	G	G	G	G	A	G
		NA18982	A	G	A	A	G	G	C	G	A	G	G	G	G	A	G
			A	G	A	A	G	G	C	G	A	G	G	G	G	A	G
		NA18983	G	A	G	G	C	T	T	A	T	A	A	A	A	T	A
			A	G	A	A	G	G	C	G	A	G	G	G	G	A	G
		NA18984	A	G	A	A	G	G	C	G	A	G	G	G	G	A	G
			A	G	A	A	G	G	C	G	A	G	G	G	G	A	G
		NA18985	G	A	G	G	C	T	T	A	T	A	A	A	A	T	A
			G	A	G	G	C	T	T	A	T	A	A	A	A	T	A
		NA18986	G	A	G	G	C	T	T	A	T	A	A	A	A	T	A
			A	G	A	A	G	G	C	G	A	G	G	G	G	A	G
		NA18987	A	G	A	A	G	G	C	G	A	G	G	G	G	A	G
			A	G	A	A	G	G	C	G	A	G	G	G	G	A	G
		NA18988	A	G	A	A	G	G	C	G	A	G	G	G	G	A	G
			A	G	A	A	G	G	C	G	A	G	G	G	G	A	G
		NA18989	A	G	A	A	G	G	C	G	A	G	G	G	G	A	G
			A	G	A	A	G	G	C	G	A	G	G	G	G	A	G
		NA18990	A	G	A	A	G	G	C	G	A	G	G	G	G	A	G
			A	G	A	A	G	G	C	G	A	G	G	G	G	A	G
		NA18991	G	A	G	G	C	T	T	A	T	A	A	A	A	T	A
			A	G	A	A	G	G	C	G	A	G	G	G	G	A	G
		NA18992	G	A	G	G	C	T	T	A	T	A	A	A	A	T	A
			A	G	A	A	G	G	C	G	A	G	G	G	G	A	G
		NA18993	A	G	A	A	G	G	C	G	A	G	G	G	G	A	G
			A	G	A	A	G	G	C	G	A	G	G	G	G	A	G
		NA18994	A	G	A	A	G	G	C	G	A	G	G	G	G	A	G
			A	G	A	A	G	G	C	G	A	G	G	G	G	A	G
		NA18995	A	G	A	A	G	G	C	G	A	G	G	G	G	A	G
			A	G	A	A	G	G	C	G	A	G	G	G	G	A	G
		NA18997	G	A	G	G	C	T	T	A	T	A	A	A	A	T	A
			A	G	A	A	G	G	C	G	A	G	G	G	G	A	G
		NA18998	A	G	A	A	G	G	C	G	A	G	G	G	G	A	G
			A	G	A	A	G	G	C	G	A	G	G	G	G	A	G
		NA18999	A	G	A	A	G	G	C	G	A	G	G	G	G	A	G
			A	G	A	A	G	G	C	G	A	G	G	G	G	A	G
		NA19000	A	G	A	A	G	G	C	G	A	G	G	G	G	A	G
			A	G	A	A	G	G	C	G	A	G	G	G	G	A	G
		NA19001	A	G	A	A	G	G	C	G	A	G	G	G	G	A	G
			A	G	A	A	G	G	C	G	A	G	G	G	G	A	G
		NA19002	G	A	G	G	C	T	T	A	T	A	A	A	A	T	A
			A	G	A	A	G	G	C	G	A	G	G	G	G	A	G
		NA19003	A	G	A	A	G	G	C	G	A	G	G	G	G	A	G
			A	G	A	A	G	G	C	G	A	G	G	G	G	A	G
		NA19004	G	A	G	G	C	T	T	A	T	A	A	A	A	T	A
			A	G	A	A	G	G	C	G	A	G	G	G	G	A	G
		NA19005	G	A	G	G	C	T	T	A	T	A	A	A	A	T	A
			A	G	A	A	G	G	C	G	A	G	G	G	G	A	G
		NA19006	G	A	G	G	C	T	T	A	T	A	A	A	A	T	A
			A	G	A	A	G	G	C	G	A	G	G	G	G	A	G
		NA19007	G	A	G	G	C	T	T	A	T	A	A	A	A	T	A
			A	G	A	A	G	G	C	G	A	G	G	G	G	A	G
		NA19009	G	A	G	G	C	T	T	A	T	A	A	A	A	T	A
			A	G	A	A	G	G	C	G	A	G	G	G	G	A	G
		NA19010	A	G	A	A	G	G	C	G	A	G	G	G	G	A	G
			A	G	A	A	G	G	C	G	A	G	G	G	G	A	G
		NA19011	A	G	A	A	G	G	C	G	A	G	G	G	G	A	G
			A	G	A	A	G	G	C	G	A	G	G	G	G	A	G
		NA19012	G	A	G	G	C	T	T	A	T	A	A	A	A	T	A
			A	G	A	A	G	G	C	G	A	G	G	G	G	A	G
		NA19054	A	G	A	A	G	G	C	G	A	G	G	G	G	A	G
			A	G	A	A	G	G	C	G	A	G	G	G	G	A	G
		NA19055	A	G	A	A	G	G	C	G	A	G	G	G	G	A	G
			A	G	A	A	G	G	C	G	A	G	G	G	G	A	G
		NA19056	G	A	G	G	C	T	T	A	T	A	A	A	A	T	A
			A	G	A	A	G	G	C	G	A	G	G	G	G	A	G
		NA19057	A	G	A	A	G	G	C	G	A	G	G	G	G	A	G
			A	G	A	A	G	G	C	G	A	G	G	G	G	A	G
		NA19058	G	A	G	G	C	T	T	A	T	A	A	A	A	T	A
			A	G	A	A	G	G	C	G	A	G	G	G	G	A	G
		NA19059	A	G	A	A	G	G	C	G	A	G	G	G	G	A	G
			A	G	A	A	G	G	C	G	A	G	G	G	G	A	G
		NA19060	G	A	G	G	C	T	T	A	T	A	A	A	A	T	A
			A	G	A	A	G	G	C	G	A	G	G	G	G	A	G
		NA19062	A	G	A	A	G	G	C	G	A	G	G	G	G	A	G
			A	G	A	A	G	G	C	G	A	G	G	G	G	A	G
		NA19063	G	A	G	G	C	T	T	A	T	A	A	A	A	T	A
			A	G	A	A	G	G	C	G	A	G	G	G	G	A	G
		NA19064	A	G	A	A	G	G	C	G	A	G	G	G	G	A	G
			A	G	A	A	G	G	C	G	A	G	G	G	G	A	G
		NA19065	G	A	G	G	C	T	T	A	T	A	A	A	A	T	A
			A	G	A	A	G	G	C	G	A	G	G	G	G	A	G
		NA19066	A	G	A	A	G	G	C	G	A	G	G	G	G	A	G
			A	G	A	A	G	G	C	G	A	G	G	G	G	A	G
		NA19067	G	A	G	G	C	T	T	A	T	A	A	A	A	T	A
			A	G	A	A	G	G	C	G	A	G	G	G	G	A	G
		NA19068	A	G	A	A	G	G	C	G	A	G	G	G	G	A	G
			A	G	A	A	G	G	C	G	A	G	G	G	G	A	G
		NA19070	A	G	A	A	G	G	C	G	A	G	G	G	G	A	G
			A	G	A	A	G	G	C	G	A	G	G	G	G	A	G
		NA19072	A	G	A	A	G	G	C	G	A	G	G	G	G	A	G
			A	G	A	A	G	G	C	G	A	G	G	G	G	A	G
		NA19074	G	A	G	G	C	T	T	A	T	A	A	A	A	T	A
			A	G	A	A	G	G	C	G	A	G	G	G	G	A	G
		NA19075	G	A	G	G	C	T	T	A	T	A	A	A	A	T	A
			A	G	A	A	G	G	C	G	A	G	G	G	G	A	G
		NA19076	A	G	A	A	G	G	C	G	A	G	G	G	G	A	G
			A	G	A	A	G	G	C	G	A	G	G	G	G	A	G
		NA19077	A	G	A	A	G	G	C	G	A	G	G	G	G	A	G
			A	G	A	A	G	G	C	G	A	G	G	G	G	A	G
		NA19078	G	A	G	G	C	T	T	A	T	A	A	A	A	T	A
			A	G	A	A	G	G	C	G	A	G	G	G	G	A	G
		NA19079	A	G	A	A	G	G	C	G	A	G	G	G	G	A	G
			A	G	A	A	G	G	C	G	A	G	G	G	G	A	G
		NA19080	A	G	A	A	G	G	C	G	A	G	G	G	G	A	G
			A	G	A	A	G	G	C	G	A	G	G	G	G	A	G
		NA19081	A	G	A	A	G	G	C	G	A	G	G	G	G	A	G
			A	G	A	A	G	G	C	G	A	G	G	G	G	A	G
		NA19082	A	G	A	A	G	G	C	G	A	G	G	G	G	A	G
			A	G	A	A	G	G	C	G	A	G	G	G	G	A	G
		NA19083	A	G	A	A	G	G	C	G	A	G	G	G	G	A	G
			A	G	A	A	G	G	C	G	A	G	G	G	G	A	G
		NA19084	A	G	A	A	G	G	C	G	A	G	G	G	G	A	G
			A	G	A	A	G	G	C	G	A	G	G	G	G	A	G
		NA19085	A	G	A	A	G	G	C	G	A	G	G	G	G	A	G
			A	G	A	A	G	G	C	G	A	G	G	G	G	A	G
		NA19086	A	G	A	A	G	G	C	G	A	G	G	G	G	A	G
			A	G	A	A	G	G	C	G	A	G	G	G	G	A	G
		NA19087	A	G	A	A	G	G	C	G	A	G	G	G	G	A	G
			A	G	A	A	G	G	C	G	A	G	G	G	G	A	G
		NA19088	A	G	A	A	G	G	C	G	A	G	G	G	G	A	G
			A	G	A	A	G	G	C	G	A	G	G	G	G	A	G
		NA19089	A	G	A	A	G	G	C	G	A	G	G	G	G	A	G
			A	G	A	A	G	G	C	G	A	G	G	G	G	A	G
		NA19090	G	A	G	G	C	T	T	A	T	A	A	A	A	T	A
			A	G	A	A	G	G	C	G	A	G	G	G	G	A	G
		NA19091	G	A	G	G	C	T	T	A	T	A	A	A	A	T	A
			A	G	A	A	G	G	C	G	A	G	G	G	G	A	G

## Sheet: AFR
	Supplementary Table S2d. 15-fold haplotypes from 1000GP phase 3 for African populations (SAS)
		** - GWAS SNPs; ^ = casual GTEX eQTL SNP
	Individual ID	rs1192415**	rs4658101**	rs4658103	rs11165071	rs10874833^	rs11165072	rs12037771	rs12036943	rs4658246	rs1192419**	rs981554	rs6671034	rs6604047	rs6604048	rs6604049
	HG02461	A	A	G	G	C	T	T	A	T	A	A	A	A	T	A
		A	A	G	G	C	T	T	A	T	G	A	A	A	T	A
	HG02462	A	A	G	G	C	T	T	A	T	G	A	A	A	T	A
		A	G	A	A	G	G	C	G	A	G	G	G	G	A	G
	HG02464	G	A	G	G	C	T	T	A	T	A	A	A	A	T	A
		G	A	G	G	C	T	T	A	T	A	A	A	A	T	A
	HG02465	A	G	A	A	G	G	C	G	A	G	G	G	G	A	G
		A	G	A	A	G	G	C	G	A	G	G	G	G	A	G
	HG02561	A	G	A	A	G	G	C	G	A	G	G	G	G	A	G
		A	G	A	A	G	G	C	G	A	G	G	G	G	A	G
	HG02562	A	G	A	A	G	G	C	G	A	G	G	G	G	A	G
		A	G	A	A	G	G	C	G	A	G	G	G	G	A	G
	HG02568	G	A	G	G	C	T	T	A	T	A	A	A	A	T	A
		A	G	A	A	G	G	C	G	A	G	G	G	G	A	G
	HG02570	A	A	G	G	C	T	T	A	T	A	A	A	A	T	A
		A	G	A	A	G	G	C	G	A	G	G	G	G	A	G
	HG02571	A	G	A	A	G	G	C	G	A	G	G	G	G	A	G
		A	G	A	A	G	G	C	G	A	G	G	G	G	A	G
	HG02573	G	A	G	G	C	T	T	A	T	A	A	A	A	T	A
		A	G	A	A	G	G	C	G	A	G	G	G	G	A	G
	HG02574	G	A	G	G	C	T	T	A	T	A	A	A	A	T	A
		A	G	A	A	G	G	C	G	A	G	G	G	G	A	G
	HG02582	G	A	G	G	C	T	T	A	T	A	A	A	A	T	A
		A	G	A	A	G	G	C	G	A	G	G	G	G	A	G
	HG02583	G	A	G	G	C	T	T	A	T	A	A	A	A	T	A
		A	G	A	A	G	G	C	G	A	G	G	G	G	A	G
	HG02585	G	A	G	G	C	T	T	A	T	A	A	A	A	T	A
		A	G	A	A	G	G	C	G	A	G	G	G	G	A	G
	HG02586	G	A	G	G	C	T	T	A	T	A	A	A	A	T	A
		G	A	G	G	C	T	T	A	T	A	A	A	A	T	A
	HG02588	A	G	A	A	G	G	C	G	A	G	G	G	G	A	G
		A	G	A	A	G	G	C	G	A	G	G	G	G	A	G
	HG02589	G	A	G	G	C	T	T	A	T	A	A	A	A	T	A
		A	G	A	A	G	G	C	G	A	G	G	G	G	A	G
	HG02594	A	G	A	A	G	G	C	G	A	G	G	G	G	A	G
		A	G	A	A	G	G	C	G	A	G	G	G	G	A	G
	HG02595	A	G	A	A	G	G	C	G	A	G	G	G	G	A	G
		A	G	A	A	G	G	C	G	A	G	G	G	G	A	G
	HG02610	G	A	G	G	C	T	T	A	T	A	A	A	A	T	A
		A	G	A	A	G	G	C	G	A	G	G	G	G	A	G
	HG02611	G	A	G	G	C	T	T	A	T	A	A	A	A	T	A
		G	A	G	G	C	T	T	A	T	A	A	A	A	T	A
	HG02613	G	A	G	G	C	T	T	A	T	A	A	A	A	T	A
		A	G	A	A	G	G	C	G	A	G	G	G	G	A	G
	HG02614	G	A	G	G	C	T	T	A	T	A	A	A	A	T	A
		A	G	A	A	G	G	C	G	A	G	G	G	G	A	G
	HG02620	A	A	G	G	C	T	T	A	T	A	A	A	A	T	A
		A	G	A	A	G	G	C	G	A	G	G	G	G	A	G
	HG02621	G	A	G	G	C	T	T	A	T	A	A	A	A	T	A
		A	A	G	G	C	T	T	A	T	A	A	A	A	T	A
	HG02623	A	A	G	G	C	T	T	A	T	A	A	A	A	T	A
		A	G	A	A	G	G	C	G	A	G	G	G	G	A	G
	HG02624	A	A	G	G	C	T	T	A	T	A	A	A	A	T	A
		A	G	A	A	G	G	C	G	A	G	G	G	G	A	G
	HG02628	A	G	A	A	G	G	C	G	A	G	G	G	G	A	G
		A	G	A	A	G	G	C	G	A	G	G	G	G	A	G
	HG02629	A	G	A	A	G	G	C	G	A	G	G	G	G	A	G
		A	G	A	A	G	G	C	G	A	G	G	G	G	A	G
	HG02634	A	A	G	G	C	T	T	A	T	G	A	A	A	T	A
		A	G	G	G	C	T	T	A	T	G	A	A	A	T	A
	HG02635	G	A	G	G	C	T	T	A	T	A	A	A	A	T	A
		A	G	A	A	G	G	C	G	A	G	G	G	G	A	G
	HG02642	G	A	G	G	C	T	T	A	T	A	A	A	A	T	A
		A	G	A	A	G	G	C	G	A	G	G	G	G	A	G
	HG02643	A	A	G	G	C	T	T	A	T	G	A	A	A	T	A
		A	G	A	A	G	G	C	G	A	G	G	G	G	A	G
	HG02645	G	A	G	G	C	T	T	A	T	A	A	A	A	T	A
		A	G	A	A	G	G	C	G	A	G	G	G	G	A	G
	HG02646	G	A	G	G	C	T	T	A	T	A	A	A	A	T	A
		A	G	A	A	G	G	C	G	A	G	G	G	G	A	G
	HG02666	G	A	G	G	C	T	T	A	T	A	A	A	A	T	A
		A	G	A	A	G	G	C	G	A	G	G	G	G	A	G
	HG02667	G	A	G	G	C	T	T	A	T	A	A	A	A	T	A
		G	A	G	G	C	T	T	A	T	A	A	A	A	T	A
	HG02675	A	A	G	G	C	T	T	A	T	G	A	A	A	T	A
		A	G	A	A	G	G	C	G	A	G	G	G	G	A	G
	HG02676	G	A	G	G	C	T	T	A	T	A	A	A	A	T	A
		A	G	A	A	G	G	C	G	A	G	G	G	G	A	G
	HG02678	A	G	A	A	G	G	C	G	A	G	G	G	G	A	G
		A	G	A	A	G	G	C	G	A	G	G	G	G	A	G
	HG02679	A	G	A	A	G	G	C	G	A	G	G	G	G	A	G
		A	G	A	A	G	G	C	G	A	G	G	G	G	A	G
	HG02702	G	A	G	G	C	T	T	A	T	A	A	A	A	T	A
		A	G	A	A	G	G	C	G	A	G	G	G	G	A	G
	HG02703	G	A	G	G	C	T	T	A	T	A	A	A	A	T	A
		A	A	G	G	C	T	T	A	T	G	A	A	A	T	A
	HG02715	G	A	G	G	C	T	T	A	T	A	A	A	A	T	A
		G	A	G	G	C	T	T	A	T	A	A	A	A	T	A
	HG02716	G	A	G	G	C	T	T	A	T	A	A	A	A	T	A
		A	A	G	G	C	T	T	A	T	A	A	A	A	T	A
	HG02721	G	A	G	G	C	T	T	A	T	A	A	A	A	T	A
		A	G	A	A	G	G	C	G	A	G	G	G	G	A	G
	HG02722	A	G	A	A	G	G	C	G	A	G	G	G	G	A	G
		A	G	A	A	G	G	C	G	A	G	G	G	G	A	G
	HG02756	A	G	G	G	C	T	T	A	T	G	A	A	A	T	A
		A	G	A	A	G	G	C	G	A	G	G	G	G	A	G
	HG02757	A	A	G	G	C	T	T	A	T	A	A	A	A	T	A
		A	A	G	G	C	T	T	A	T	A	A	A	A	T	A
	HG02759	A	A	G	G	C	T	T	A	T	A	A	A	A	T	A
		A	G	A	A	G	G	C	G	A	G	G	G	G	A	G
	HG02760	A	G	A	A	G	G	C	G	A	G	G	G	G	A	G
		A	G	A	A	G	G	C	G	A	G	G	G	G	A	G
	HG02763	A	A	G	G	C	T	T	A	T	A	A	A	A	T	A
		A	G	A	A	G	G	C	G	A	G	G	G	G	A	G
	HG02768	G	A	G	G	C	T	T	A	T	A	A	A	A	T	A
		A	G	A	A	G	G	C	G	A	G	G	G	G	A	G
	HG02769	G	A	G	G	C	T	T	A	T	A	A	A	A	T	A
		A	G	A	A	G	G	C	G	A	G	G	G	G	A	G
	HG02771	A	G	A	A	G	G	C	G	A	G	G	G	G	A	G
		A	G	A	A	G	G	C	G	A	G	G	G	G	A	G
	HG02772	G	A	G	G	C	T	T	A	T	A	A	A	A	T	A
		A	G	A	A	G	G	C	G	A	G	G	G	G	A	G
	HG02798	A	G	A	A	G	G	C	G	A	G	G	G	G	A	G
		A	G	A	A	G	G	C	G	A	G	G	G	G	A	G
	HG02799	G	A	G	G	C	T	T	A	T	A	A	A	A	T	A
		A	G	A	A	G	G	C	G	A	G	G	G	G	A	G
	HG02804	A	G	A	A	G	G	C	G	A	G	G	G	G	A	G
		A	G	A	A	G	G	C	G	A	G	G	G	G	A	G
	HG02805	G	A	G	G	C	T	T	A	T	A	A	A	A	T	A
		A	G	A	A	G	G	C	G	A	G	G	G	G	A	G
	HG02807	G	A	G	G	C	T	T	A	T	A	A	A	A	T	A
		A	G	A	A	G	G	C	G	A	G	G	G	G	A	G
	HG02808	A	A	G	G	C	T	T	A	T	A	A	A	A	T	A
		A	G	A	A	G	G	C	G	A	G	G	G	G	A	G
	HG02810	A	A	G	G	C	T	T	A	T	G	A	A	A	T	A
		A	G	A	A	G	G	C	G	A	G	G	G	G	A	G
	HG02811	A	G	A	A	C	T	T	A	T	A	A	A	A	T	A
		A	G	A	A	G	G	C	G	A	G	G	G	G	A	G
	HG02813	A	A	G	G	C	T	T	A	T	A	A	A	A	T	A
		A	G	A	A	G	G	C	G	A	G	G	G	G	A	G
	HG02814	A	A	G	G	C	T	T	A	T	A	A	A	A	T	A
		A	G	G	G	C	T	T	A	T	G	A	A	A	T	A
	HG02816	A	G	A	A	G	G	C	G	A	G	G	G	G	A	G
		A	G	A	A	G	G	C	G	A	G	G	G	G	A	G
	HG02817	A	A	G	G	C	T	T	A	T	G	A	A	A	T	A
		A	G	A	A	G	G	C	G	A	G	G	G	G	A	G
	HG02819	G	A	G	G	C	T	T	A	T	A	A	A	A	T	A
		G	A	G	G	C	T	T	A	T	A	A	A	A	T	A
	HG02820	G	A	G	G	C	T	T	A	T	A	A	A	A	T	A
		A	G	A	A	G	G	C	G	A	G	G	G	G	A	G
	HG02836	A	G	A	A	G	G	C	G	A	G	G	G	G	A	G
		A	G	A	A	G	G	C	G	A	G	G	G	G	A	G
	HG02837	A	A	G	G	C	T	T	A	T	A	A	A	A	T	A
		A	G	A	A	G	G	C	G	A	G	G	G	G	A	G
	HG02839	A	A	G	G	C	T	T	A	T	G	A	A	A	T	A
		A	G	A	A	G	G	C	G	A	G	G	G	G	A	G
	HG02840	G	A	G	G	C	T	T	A	T	A	A	A	A	T	A
		A	G	A	A	G	G	C	G	A	G	G	G	G	A	G
	HG02851	A	G	A	A	G	G	C	G	A	G	G	G	G	A	G
		A	G	A	A	G	G	C	G	A	G	G	G	G	A	G
	HG02852	G	A	G	G	C	T	T	A	T	A	A	A	A	T	A
		A	A	G	G	C	T	T	A	T	A	A	A	A	T	A
	HG02854	A	G	A	A	G	G	C	G	A	G	G	G	G	A	G
		A	G	A	A	G	G	C	G	A	G	G	G	G	A	G
	HG02855	A	G	A	A	G	G	C	G	A	G	G	G	G	A	G
		A	G	A	A	G	G	C	G	A	G	G	G	G	A	G
	HG02860	A	A	G	G	C	T	T	A	T	A	A	A	A	T	A
		A	G	A	A	G	G	C	G	A	G	G	G	G	A	G
	HG02861	A	G	A	A	G	G	C	G	A	G	G	G	G	A	G
		A	G	A	A	G	G	C	G	A	G	G	G	G	A	G
	HG02870	A	G	A	A	G	G	C	G	A	G	G	G	G	A	G
		A	G	A	A	G	G	C	G	A	G	G	G	G	A	G
	HG02878	G	A	G	G	C	T	T	A	T	A	A	A	A	T	A
		A	G	A	A	G	G	C	G	A	G	G	G	G	A	G
	HG02879	A	A	G	G	C	T	T	A	T	G	A	A	A	T	A
		A	G	A	A	G	G	C	G	A	G	G	G	G	A	G
	HG02881	G	A	G	G	C	T	T	A	T	A	A	A	A	T	A
		A	G	A	A	G	G	C	G	A	G	G	G	G	A	G
	HG02882	G	A	G	G	C	T	T	A	T	A	A	A	A	T	A
		A	G	A	A	G	G	C	G	A	G	G	G	G	A	G
	HG02884	G	A	G	G	C	T	T	A	T	A	A	A	A	T	A
		A	G	A	A	G	G	C	G	A	G	G	G	G	A	G
	HG02885	A	G	G	G	C	T	T	A	T	G	A	A	A	T	A
		A	G	A	A	G	G	C	G	A	G	G	G	G	A	G
	HG02887	G	A	G	G	C	T	T	A	T	A	A	A	A	T	A
		A	A	G	G	C	T	T	A	T	G	A	A	A	T	A
	HG02888	A	A	G	G	C	T	T	A	T	A	A	A	A	T	A
		A	G	A	A	C	T	T	A	T	G	A	A	A	T	A
	HG02890	G	A	G	G	C	T	T	A	T	A	A	A	A	T	A
		G	A	G	G	C	T	T	A	T	A	A	A	A	T	A
	HG02891	G	A	G	G	C	T	T	A	T	A	A	A	A	T	A
		G	A	G	G	C	T	T	A	T	A	A	A	A	T	A
	HG02895	G	A	G	G	C	T	T	A	T	A	A	A	A	T	A
		A	A	G	G	C	T	T	A	T	G	A	A	A	T	A
	HG02896	A	G	A	A	G	G	C	G	A	G	G	G	G	A	G
		A	G	A	A	G	G	C	G	A	G	G	G	G	A	G
	HG02922	A	A	G	G	C	T	T	A	T	A	A	A	A	T	A
		A	A	G	G	C	T	T	A	T	A	A	A	A	T	A
	HG02923	A	G	A	A	G	G	C	G	A	G	G	G	G	A	G
		A	G	A	A	G	G	C	G	A	G	G	G	G	A	G
	HG02938	G	A	G	G	C	T	T	A	T	A	A	A	A	T	A
		A	G	A	A	G	G	C	G	A	G	G	G	G	A	G
	HG02941	A	A	G	G	C	T	T	A	T	A	A	A	A	T	A
		A	G	A	A	G	G	C	G	A	G	G	G	G	A	G
	HG02943	A	A	G	G	C	T	T	A	T	G	A	A	A	T	A
		A	G	G	G	C	T	T	A	T	G	A	A	A	T	A
	HG02944	A	G	A	A	G	G	C	G	A	G	G	G	G	A	G
		A	G	A	A	G	G	C	G	A	G	G	G	G	A	G
	HG02946	G	A	G	G	C	T	T	A	T	A	A	A	A	T	A
		G	A	G	G	C	T	T	A	T	A	A	A	A	T	A
	HG02947	A	G	A	A	G	G	C	G	A	G	G	G	G	A	G
		A	G	A	A	G	G	C	G	A	G	G	G	G	A	G
	HG02952	G	A	G	G	C	T	T	A	T	A	A	A	A	T	A
		A	A	G	G	C	T	T	A	T	A	A	A	A	T	A
	HG02953	A	G	A	A	G	G	C	G	A	G	G	G	G	A	G
		A	G	A	A	G	G	C	G	A	G	G	G	G	A	G
	HG02968	G	A	G	G	C	T	T	A	T	A	A	A	A	T	A
		A	G	A	A	G	G	C	G	A	G	G	G	G	A	G
	HG02970	A	A	G	G	C	T	T	A	T	A	A	A	A	T	A
		A	A	G	G	C	T	T	A	T	G	A	A	A	T	A
	HG02971	A	G	A	A	G	G	C	G	A	G	G	G	G	A	G
		A	G	A	A	G	G	C	G	A	G	G	G	G	A	G
	HG02973	A	A	G	G	C	T	T	A	T	A	A	A	A	T	A
		A	G	A	A	G	G	C	G	A	G	G	G	G	A	G
	HG02974	A	G	A	A	G	G	C	G	A	G	G	G	G	A	G
		A	G	A	A	G	G	C	G	A	G	G	G	G	A	G
	HG02976	A	A	G	G	C	T	T	A	T	G	A	A	A	T	A
		A	G	A	A	G	G	C	G	A	G	G	G	G	A	G
	HG02977	A	A	G	G	C	T	T	A	T	A	A	A	A	T	A
		A	A	G	G	C	T	T	A	T	G	A	A	A	T	A
	HG02979	A	A	G	G	C	T	T	A	T	G	A	A	A	T	A
		A	G	A	A	G	G	C	G	A	G	G	G	G	A	G
	HG02981	A	G	G	G	C	T	T	A	T	G	A	A	A	T	A
		A	G	A	A	G	G	C	G	A	G	G	G	G	A	G
	HG02982	A	A	G	G	C	T	T	A	T	A	A	A	A	T	A
		A	G	A	A	G	G	C	G	A	G	G	G	G	A	G
	HG02983	G	A	G	G	C	T	T	A	T	A	A	A	A	T	A
		A	A	G	G	C	T	T	A	T	G	A	A	A	T	A
	HG03024	G	A	G	G	C	T	T	A	T	A	A	A	A	T	A
		A	G	A	A	G	G	C	G	A	G	G	G	G	A	G
	HG03025	G	A	G	G	C	T	T	A	T	A	A	A	A	T	A
		A	G	A	A	G	G	C	G	A	G	G	G	G	A	G
	HG03027	G	A	G	G	C	T	T	A	T	A	A	A	A	T	A
		G	A	G	G	C	T	T	A	T	A	A	A	A	T	A
	HG03028	A	G	A	A	G	G	C	G	A	G	G	G	G	A	G
		A	G	A	A	G	G	C	G	A	G	G	G	G	A	G
	HG03039	A	G	A	A	G	G	C	G	A	G	G	G	G	A	G
		A	G	A	A	G	G	C	G	A	G	G	G	G	A	G
	HG03040	A	G	A	A	G	G	C	G	A	G	G	G	G	A	G
		A	G	A	A	G	G	C	G	A	G	G	G	G	A	G
	HG03045	A	G	A	A	G	G	C	G	A	G	G	G	G	A	G
		A	G	A	A	G	G	C	G	A	G	G	G	G	A	G
	HG03046	G	A	G	G	C	T	T	A	T	A	A	A	A	T	A
		A	G	A	A	G	G	C	G	A	G	G	G	G	A	G
	HG03048	G	A	G	G	C	T	T	A	T	A	A	A	A	T	A
		G	A	G	G	C	T	T	A	T	A	A	A	A	T	A
	HG03049	A	G	A	A	G	G	C	G	A	G	G	G	G	A	G
		A	G	A	A	G	G	C	G	A	G	G	G	G	A	G
	HG03052	G	A	G	G	C	T	T	A	T	A	A	A	A	T	A
		A	A	G	G	C	T	T	A	T	G	A	A	A	T	A
	HG03054	A	G	A	A	G	G	C	G	A	G	G	G	G	A	G
		A	G	A	A	G	G	C	G	A	G	G	G	G	A	G
	HG03055	A	G	A	A	G	G	C	G	A	G	G	G	G	A	G
		A	G	A	A	G	G	C	G	A	G	G	G	G	A	G
	HG03057	A	A	G	G	C	T	T	A	T	G	A	A	A	T	A
		A	G	A	A	G	G	C	G	A	G	G	G	G	A	G
	HG03058	G	A	G	G	C	T	T	A	T	A	A	A	A	T	A
		A	G	A	A	G	G	C	G	A	G	G	G	G	A	G
	HG03060	A	A	G	G	C	T	T	A	T	A	A	A	A	T	A
		A	G	A	A	G	G	C	G	A	G	G	G	G	A	G
	HG03061	A	A	G	G	C	T	T	A	T	G	A	A	A	T	A
		A	G	A	A	G	G	C	G	A	G	G	G	G	A	G
	HG03063	A	A	G	G	C	T	T	A	T	A	A	A	A	T	A
		A	G	A	A	G	G	C	G	A	G	G	G	G	A	G
	HG03064	A	G	A	A	G	G	C	G	A	G	G	G	G	A	G
		A	G	A	A	G	G	C	G	A	G	G	G	G	A	G
	HG03066	A	G	A	A	G	G	C	G	A	G	G	G	G	A	G
		A	G	A	A	G	G	C	G	A	G	G	G	G	A	G
	HG03069	G	A	G	G	C	T	T	A	T	A	A	A	A	T	A
		A	G	A	A	G	G	C	G	A	G	G	G	G	A	G
	HG03072	G	A	G	G	C	T	T	A	T	A	A	A	A	T	A
		G	A	G	G	C	T	T	A	T	A	A	A	A	T	A
	HG03073	G	A	G	G	C	T	T	A	T	A	A	A	A	T	A
		G	A	G	G	C	T	T	A	T	A	A	A	A	T	A
	HG03074	G	A	G	G	C	T	T	A	T	A	A	A	A	T	A
		A	G	A	A	G	G	C	G	A	G	G	G	G	A	G
	HG03077	G	A	G	G	C	T	T	A	T	A	A	A	A	T	A
		A	G	A	A	G	G	C	G	A	G	G	G	G	A	G
	HG03078	G	A	G	G	C	T	T	A	T	A	A	A	A	T	A
		A	G	A	A	G	G	C	G	A	G	G	G	G	A	G
	HG03079	A	A	G	G	C	T	T	A	T	A	A	A	A	T	A
		A	G	A	A	G	G	C	G	A	G	G	G	G	A	G
	HG03081	A	A	G	G	C	T	T	A	T	G	A	A	A	T	A
		A	G	A	A	G	G	C	G	A	G	G	G	G	A	G
	HG03082	A	G	A	A	G	G	C	G	A	G	G	G	G	A	G
		A	G	A	A	G	G	C	G	A	G	G	G	G	A	G
	HG03084	G	A	G	G	C	T	T	A	T	A	A	A	A	T	A
		A	G	A	A	G	G	C	G	A	G	G	G	G	A	G
	HG03085	G	A	G	G	C	T	T	A	T	A	A	A	A	T	A
		A	G	A	A	G	G	C	G	A	G	G	G	G	A	G
	HG03086	A	A	G	G	C	T	T	A	T	G	A	A	A	T	A
		A	G	A	A	G	G	C	G	A	G	G	G	G	A	G
	HG03088	G	A	G	G	C	T	T	A	T	A	A	A	A	T	A
		A	G	A	A	G	G	C	G	A	G	G	G	G	A	G
	HG03091	A	A	G	G	C	T	T	A	T	A	A	A	A	T	A
		A	G	A	A	G	G	C	G	A	G	G	G	G	A	G
	HG03095	G	A	G	G	C	T	T	A	T	A	A	A	A	T	A
		A	G	A	A	G	G	C	G	A	G	G	G	G	A	G
	HG03096	A	G	A	A	G	G	C	G	A	G	G	G	G	A	G
		A	G	A	A	G	G	C	G	A	G	G	G	G	A	G
	HG03097	A	G	G	G	C	T	T	A	T	G	A	A	A	T	A
		A	G	A	A	G	G	C	G	A	G	G	G	G	A	G
	HG03099	G	A	G	G	C	T	T	A	T	A	A	A	A	T	A
		A	G	G	G	C	T	T	A	T	G	A	A	A	T	A
	HG03100	A	A	G	G	C	T	T	A	T	A	A	A	A	T	A
		A	G	A	A	G	G	C	G	A	G	G	G	G	A	G
	HG03103	A	G	A	A	G	G	C	G	A	G	G	G	G	A	G
		A	G	A	A	G	G	C	G	A	G	G	G	G	A	G
	HG03105	G	A	G	G	C	T	T	A	T	A	A	A	A	T	A
		A	G	A	A	G	G	C	G	A	G	G	G	G	A	G
	HG03108	A	A	G	G	C	T	T	A	T	A	A	A	A	T	A
		A	G	G	G	C	T	T	A	T	G	A	A	A	T	A
	HG03109	A	A	G	G	C	T	T	A	T	A	A	A	A	T	A
		A	G	A	A	G	G	C	G	A	G	G	G	G	A	G
	HG03111	A	A	G	G	C	T	T	A	T	A	A	A	A	T	A
		A	G	A	A	G	G	C	G	A	G	G	G	G	A	G
	HG03112	G	A	G	G	C	T	T	A	T	A	A	A	A	T	A
		A	G	A	A	G	G	C	G	A	G	G	G	G	A	G
	HG03114	A	A	G	G	C	T	T	A	T	G	A	A	A	T	A
		A	G	A	A	G	G	C	G	A	G	G	G	G	A	G
	HG03115	A	A	G	G	C	T	T	A	T	A	A	A	A	T	A
		A	G	A	A	G	G	C	G	A	G	G	G	G	A	G
	HG03117	G	A	G	G	C	T	T	A	T	A	A	A	A	T	A
		A	A	G	G	C	T	T	A	T	G	A	A	A	T	A
	HG03118	A	A	G	G	C	T	T	A	T	G	A	A	A	T	A
		A	A	G	G	C	T	T	A	T	G	A	A	A	T	A
	HG03120	G	A	G	G	C	T	T	A	T	A	A	A	A	T	A
		A	G	A	A	G	G	C	G	A	G	G	G	G	A	G
	HG03121	A	A	G	G	C	T	T	A	T	G	A	A	A	T	A
		A	G	A	A	G	G	C	G	A	G	G	G	G	A	G
	HG03123	A	A	G	G	C	T	T	A	T	A	A	A	A	T	A
		A	G	A	A	G	G	C	G	A	G	G	G	G	A	G
	HG03124	G	A	G	G	C	T	T	A	T	A	A	A	A	T	A
		A	A	G	G	C	T	T	A	T	G	A	A	A	T	A
	HG03126	G	A	G	G	C	T	T	A	T	A	A	A	A	T	A
		A	A	G	G	C	T	T	A	T	G	A	A	A	T	A
	HG03127	A	G	A	A	G	G	C	G	A	G	G	G	G	A	G
		A	G	A	A	G	G	C	G	A	G	G	G	G	A	G
	HG03129	G	A	G	G	C	T	T	A	T	A	A	A	A	T	A
		A	G	A	A	G	G	C	G	A	G	G	G	G	A	G
	HG03130	A	G	A	A	G	G	C	G	A	G	G	G	G	A	G
		A	G	A	A	G	G	C	G	A	G	G	G	G	A	G
	HG03132	G	A	G	G	C	T	T	A	T	A	A	A	A	T	A
		G	A	G	G	C	T	T	A	T	A	A	A	A	T	A
	HG03133	A	G	A	A	G	G	C	G	A	G	G	G	G	A	G
		A	G	A	A	G	G	C	G	A	G	G	G	G	A	G
	HG03135	A	A	G	G	C	T	T	A	T	G	A	A	A	T	A
		A	G	A	A	G	G	C	G	A	G	G	G	G	A	G
	HG03136	A	G	A	A	G	G	C	G	A	G	G	G	G	A	G
		A	G	A	A	G	G	C	G	A	G	G	G	G	A	G
	HG03139	A	G	A	A	G	G	C	G	A	G	G	G	G	A	G
		A	G	A	A	G	G	C	G	A	G	G	G	G	A	G
	HG03157	A	A	G	G	C	T	T	A	T	G	A	A	A	T	A
		A	G	A	A	G	G	C	G	A	G	G	G	G	A	G
	HG03159	A	A	G	G	C	T	T	A	T	A	A	A	A	T	A
		A	G	A	A	G	G	C	G	A	G	G	G	G	A	G
	HG03160	A	A	G	G	C	T	T	A	T	G	A	A	A	T	A
		A	G	A	A	G	G	C	G	A	G	G	G	G	A	G
	HG03162	A	G	A	A	G	G	C	G	A	G	G	G	G	A	G
		A	G	A	A	G	G	C	G	A	G	G	G	G	A	G
	HG03163	A	A	G	G	C	T	T	A	T	G	A	A	A	T	A
		A	G	G	G	C	T	T	A	T	G	G	G	G	A	G
	HG03166	G	A	G	G	C	T	T	A	T	A	A	A	A	T	A
		A	G	A	A	G	G	C	G	A	G	G	G	G	A	G
	HG03168	A	A	G	G	C	T	T	A	T	A	A	A	A	T	A
		A	G	A	A	G	G	C	G	A	G	G	G	G	A	G
	HG03169	A	A	G	G	C	T	T	A	T	G	A	A	A	T	A
		A	G	A	A	G	G	C	G	A	G	G	G	G	A	G
	HG03172	G	A	G	G	C	T	T	A	T	A	A	A	A	T	A
		A	A	G	G	C	T	T	A	T	A	A	A	A	T	A
	HG03175	A	A	G	G	C	T	T	A	T	G	A	A	A	T	A
		A	G	G	G	C	T	T	A	T	G	A	A	A	T	A
	HG03189	G	A	G	G	C	T	T	A	T	A	A	A	A	T	A
		A	G	G	G	C	T	T	A	T	G	A	A	A	T	A
	HG03190	A	G	A	A	G	G	C	G	A	G	G	G	G	A	G
		A	G	A	A	G	G	C	G	A	G	G	G	G	A	G
	HG03193	A	G	A	A	G	G	C	G	A	G	G	G	G	A	G
		A	G	A	A	G	G	C	G	A	G	G	G	G	A	G
	HG03195	A	G	G	G	C	T	T	A	T	G	A	A	A	T	A
		A	G	A	A	G	G	C	G	A	G	G	G	G	A	G
	HG03196	G	A	G	G	C	T	T	A	T	A	A	A	A	T	A
		A	G	G	G	C	T	T	A	T	G	A	A	A	T	A
	HG03198	G	A	G	G	C	T	T	A	T	A	A	A	A	T	A
		G	A	G	G	C	T	T	A	T	A	A	A	A	T	A
	HG03199	A	G	A	A	G	G	C	G	A	G	G	G	G	A	G
		A	G	A	A	G	G	C	G	A	G	G	G	G	A	G
	HG03202	G	A	G	G	C	T	T	A	T	A	A	A	A	T	A
		A	A	G	G	C	T	T	A	T	G	A	A	A	T	A
	HG03209	G	A	G	G	C	T	T	A	T	A	A	A	A	T	A
		G	A	G	G	C	T	T	A	T	A	A	A	A	T	A
	HG03212	G	A	G	G	C	T	T	A	T	A	A	A	A	T	A
		A	A	G	G	C	T	T	A	T	A	A	A	A	T	A
	HG03224	A	G	A	A	G	G	C	G	A	G	G	G	G	A	G
		A	G	A	A	G	G	C	G	A	G	G	G	G	A	G
	HG03225	A	A	G	G	C	T	T	A	T	G	A	A	A	T	A
		A	G	A	A	G	G	C	G	A	G	G	G	G	A	G
	HG03240	A	G	G	G	C	T	T	A	T	G	A	A	A	T	A
		A	G	A	A	G	G	C	G	A	G	G	G	G	A	G
	HG03241	A	A	G	G	C	T	T	A	T	G	A	A	A	T	A
		A	G	A	A	G	G	C	G	A	G	G	G	G	A	G
	HG03246	A	G	A	A	G	G	C	G	A	G	G	G	G	A	G
		A	G	A	A	G	G	C	G	A	G	G	G	G	A	G
	HG03247	A	G	G	G	C	T	T	A	T	G	A	A	A	T	A
		A	G	A	A	G	G	C	G	A	G	G	G	G	A	G
	HG03258	G	A	G	G	C	T	T	A	T	A	A	A	A	T	A
		A	G	A	A	G	G	C	G	A	G	G	G	G	A	G
	HG03259	G	A	G	G	C	T	T	A	T	A	A	A	A	T	A
		A	G	A	A	G	G	C	G	A	G	G	G	G	A	G
	HG03265	G	A	G	G	C	T	T	A	T	A	A	A	A	T	A
		A	G	G	G	C	T	T	A	T	G	A	A	A	T	A
	HG03267	A	G	A	A	G	G	C	G	A	G	G	G	G	A	G
		A	G	A	A	G	G	C	G	A	G	G	G	G	A	G
	HG03268	A	G	G	G	C	T	T	A	T	G	A	A	A	T	A
		A	G	A	A	G	G	C	G	A	G	G	G	G	A	G
	HG03270	A	G	A	A	G	G	C	G	A	G	G	G	G	A	G
		A	G	A	A	G	G	C	G	A	G	G	G	G	A	G
	HG03271	A	G	G	G	C	T	T	A	T	G	A	A	A	T	A
		A	G	A	A	G	G	C	G	A	G	G	G	G	A	G
	HG03279	A	G	A	A	G	G	C	G	A	G	G	G	G	A	G
		A	G	A	A	G	G	C	G	A	G	G	G	G	A	G
	HG03280	A	G	A	A	G	G	C	G	A	G	G	G	G	A	G
		A	G	A	A	G	G	C	G	A	G	G	G	G	A	G
	HG03291	A	A	G	G	C	T	T	A	T	G	A	A	A	T	A
		A	G	A	A	G	G	C	G	A	G	G	G	G	A	G
	HG03294	A	G	A	A	G	G	C	G	A	G	G	G	G	A	G
		A	G	A	A	G	G	C	G	A	G	G	G	G	A	G
	HG03295	G	A	G	G	C	T	T	A	T	A	A	A	A	T	A
		A	G	A	A	G	G	C	G	A	G	G	G	G	A	G
	HG03297	A	G	A	A	G	G	C	G	A	G	G	G	G	A	G
		A	G	A	A	G	G	C	G	A	G	G	G	G	A	G
	HG03298	A	G	A	A	G	G	C	G	A	G	G	G	G	A	G
		A	G	A	A	G	G	C	G	A	G	G	G	G	A	G
	HG03300	A	G	A	A	G	G	C	G	A	G	G	G	G	A	G
		A	G	A	A	G	G	C	G	A	G	G	G	G	A	G
	HG03301	A	A	G	G	C	T	T	A	T	A	A	A	A	T	A
		A	G	A	A	G	G	C	G	A	G	G	G	G	A	G
	HG03303	A	A	G	G	C	T	T	A	T	A	A	A	A	T	A
		A	A	G	G	C	T	T	A	T	G	A	A	A	T	A
	HG03304	G	A	G	G	C	T	T	A	T	A	A	A	A	T	A
		A	G	A	A	G	G	C	G	A	G	G	G	G	A	G
	HG03311	A	A	G	G	C	T	T	A	T	G	A	A	A	T	A
		A	G	A	A	G	G	C	G	A	G	G	G	G	A	G
	HG03313	G	A	G	G	C	T	T	A	T	A	A	A	A	T	A
		A	A	G	G	C	T	T	A	T	A	A	A	A	T	A
	HG03342	A	G	A	A	G	G	C	G	A	G	G	G	G	A	G
		A	G	A	A	G	G	C	G	A	G	G	G	G	A	G
	HG03343	A	G	G	G	C	T	T	A	T	G	A	A	A	T	A
		A	G	A	A	G	G	C	G	A	G	G	G	G	A	G
	HG03351	A	G	G	G	C	T	T	A	T	G	A	A	A	T	A
		A	G	A	A	G	G	C	G	A	G	G	G	G	A	G
	HG03352	A	A	G	G	C	T	T	A	T	A	A	A	A	T	A
		A	G	A	A	G	G	C	G	A	G	G	G	G	A	G
	HG03354	A	G	A	A	G	G	C	G	A	G	G	G	G	A	G
		A	G	A	A	G	G	C	G	A	G	G	G	G	A	G
	HG03363	G	A	G	G	C	T	T	A	T	A	A	A	A	T	A
		A	G	A	A	G	G	C	G	A	G	G	G	G	A	G
	HG03366	G	A	G	G	C	T	T	A	T	A	A	A	A	T	A
		A	G	G	G	C	T	T	A	T	G	A	A	A	T	A
	HG03367	A	G	A	A	G	G	C	G	A	G	G	G	G	A	G
		A	G	A	A	G	G	C	G	A	G	G	G	G	A	G
	HG03369	A	G	A	A	G	G	C	G	A	G	G	G	G	A	G
		A	G	A	A	G	G	C	G	A	G	G	G	G	A	G
	HG03370	G	A	G	G	C	T	T	A	T	A	A	A	A	T	A
		A	G	A	A	G	G	C	G	A	G	G	G	G	A	G
	HG03372	A	G	A	A	G	G	C	G	A	G	G	G	G	A	G
		A	G	A	A	G	G	C	G	A	G	G	G	G	A	G
	HG03376	G	A	G	G	C	T	T	A	T	A	A	A	A	T	A
		A	G	A	A	G	G	C	G	A	G	G	G	G	A	G
	HG03378	A	A	G	G	C	T	T	A	T	A	A	A	A	T	A
		A	G	A	A	G	G	C	G	A	G	G	G	G	A	G
	HG03380	G	A	G	G	C	T	T	A	T	A	A	A	A	T	A
		A	A	G	G	C	T	T	A	T	G	A	A	A	T	A
	HG03382	A	G	A	A	G	G	C	G	A	G	G	G	G	A	G
		A	G	A	A	G	G	C	G	A	G	G	G	G	A	G
	HG03385	A	G	G	G	C	T	T	A	T	G	A	A	A	T	A
		A	G	A	A	G	G	C	G	A	G	G	G	G	A	G
	HG03388	A	A	G	G	C	T	T	A	T	G	A	A	A	T	A
		A	G	A	A	G	G	C	G	A	G	G	G	G	A	G
	HG03391	A	A	G	G	C	T	T	A	T	A	A	A	A	T	A
		A	G	A	A	C	T	T	A	T	A	A	A	A	T	A
	HG03394	G	A	G	G	C	T	T	A	T	A	A	A	A	T	A
		A	G	A	A	G	G	C	G	A	G	G	G	G	A	G
	HG03397	G	A	G	G	C	T	T	A	T	A	A	A	A	T	A
		A	G	A	A	G	G	C	G	A	G	G	G	G	A	G
	HG03401	G	A	G	G	C	T	T	A	T	A	A	A	A	T	A
		A	G	A	A	G	G	C	G	A	G	G	G	G	A	G
	HG03410	A	A	G	G	C	T	T	A	T	A	A	A	A	T	A
		A	G	A	A	G	G	C	G	A	G	G	G	G	A	G
	HG03419	A	G	A	A	C	T	T	A	T	A	A	A	A	T	A
		A	G	A	A	G	G	C	G	A	G	G	G	G	A	G
	HG03428	G	A	G	G	C	T	T	A	T	A	A	A	A	T	A
		G	A	G	G	C	T	T	A	T	A	A	A	A	T	A
	HG03432	A	A	G	G	C	T	T	A	T	A	A	A	A	T	A
		A	G	A	A	G	G	C	G	A	G	G	G	G	A	G
	HG03433	A	G	A	A	G	G	C	G	A	G	G	G	G	A	G
		A	G	A	A	G	G	C	G	A	G	G	G	G	A	G
	HG03436	A	G	A	A	G	G	C	G	A	G	G	G	G	A	G
		A	G	A	A	G	G	C	G	A	G	G	G	G	A	G
	HG03437	A	G	A	A	G	G	C	G	A	G	G	G	G	A	G
		A	G	A	A	G	G	C	G	A	G	G	G	G	A	G
	HG03439	A	A	G	G	C	T	T	A	T	A	A	A	A	T	A
		A	G	A	A	G	G	C	G	A	G	G	G	G	A	G
	HG03442	G	A	G	G	C	T	T	A	T	A	A	A	A	T	A
		A	G	G	G	C	T	T	A	T	G	A	A	A	T	A
	HG03445	G	A	G	G	C	T	T	A	T	A	A	A	A	T	A
		A	A	G	G	C	T	T	A	T	A	A	A	A	T	A
	HG03446	A	G	A	A	G	G	C	G	A	G	G	G	G	A	G
		A	G	A	A	G	G	C	G	A	G	G	G	G	A	G
	HG03449	G	A	G	G	C	T	T	A	T	A	A	A	A	T	A
		A	G	A	A	C	T	T	A	T	A	A	A	A	T	A
	HG03451	G	A	G	G	C	T	T	A	T	A	A	A	A	T	A
		G	A	G	G	C	T	T	A	T	A	A	A	A	T	A
	HG03452	G	A	G	G	C	T	T	A	T	A	A	A	A	T	A
		G	A	G	G	C	T	T	A	T	A	A	A	A	T	A
	HG03455	A	G	A	A	C	T	T	A	T	A	A	A	A	T	A
		A	G	A	A	G	G	C	G	A	G	G	G	G	A	G
	HG03457	G	A	G	G	C	T	T	A	T	A	A	A	A	T	A
		A	G	A	A	G	G	C	G	A	G	G	G	G	A	G
	HG03458	G	A	G	G	C	T	T	A	T	A	A	A	A	T	A
		A	G	A	A	G	G	C	G	A	G	G	G	G	A	G
	HG03460	G	A	G	G	C	T	T	A	T	A	A	A	A	T	A
		A	G	A	A	G	G	C	G	A	G	G	G	G	A	G
	HG03461	A	A	G	G	C	T	T	A	T	A	A	A	A	T	A
		A	G	A	A	G	G	C	G	A	G	G	G	G	A	G
	HG03464	G	A	G	G	C	T	T	A	T	A	A	A	A	T	A
		A	G	A	A	G	G	C	G	A	G	G	G	G	A	G
	HG03469	A	G	A	A	G	G	C	G	A	G	G	G	G	A	G
		A	G	A	A	G	G	C	G	A	G	G	G	G	A	G
	HG03470	A	A	G	G	C	T	T	A	T	A	A	A	A	T	A
		A	G	A	A	G	G	C	G	A	G	G	G	G	A	G
	HG03472	A	A	G	G	C	T	T	A	T	A	A	A	A	T	A
		A	G	A	A	G	G	C	G	A	G	G	G	G	A	G
	HG03473	G	A	G	G	C	T	T	A	T	A	A	A	A	T	A
		A	G	A	A	G	G	C	G	A	G	G	G	G	A	G
	HG03476	A	A	G	G	C	T	T	A	T	G	A	A	A	T	A
		A	G	A	A	G	G	C	G	A	G	G	G	G	A	G
	HG03478	A	G	A	A	G	G	C	G	A	G	G	G	G	A	G
		A	G	A	A	G	G	C	G	A	G	G	G	G	A	G
	HG03479	G	A	G	G	C	T	T	A	T	A	A	A	A	T	A
		A	A	G	G	C	T	T	A	T	G	A	A	A	T	A
	HG03484	A	A	G	G	C	T	T	A	T	A	A	A	A	T	A
		A	G	A	A	G	G	C	G	A	G	G	G	G	A	G
	HG03485	G	A	G	G	C	T	T	A	T	A	A	A	A	T	A
		A	G	A	A	G	G	C	G	A	G	G	G	G	A	G
	HG03499	A	G	A	A	G	G	C	G	A	G	G	G	G	A	G
		A	G	A	A	G	G	C	G	A	G	G	G	G	A	G
	HG03511	G	A	G	G	C	T	T	A	T	A	A	A	A	T	A
		A	G	A	A	G	G	C	G	A	G	G	G	G	A	G
	HG03514	G	A	G	G	C	T	T	A	T	A	A	A	A	T	A
		A	A	G	G	C	T	T	A	T	G	A	A	A	T	A
	HG03515	A	G	A	A	G	G	C	G	A	G	G	G	G	A	G
		A	G	A	A	G	G	C	G	A	G	G	G	G	A	G
	HG03517	A	A	G	G	C	T	T	A	T	A	A	A	A	T	A
		A	G	A	A	G	G	C	G	A	G	G	G	G	A	G
	HG03518	A	A	G	G	C	T	T	A	T	A	A	A	A	T	A
		A	G	A	A	G	G	C	G	A	G	G	G	G	A	G
	HG03520	G	A	G	G	C	T	T	A	T	A	A	A	A	T	A
		A	G	A	A	G	G	C	G	A	G	G	G	G	A	G
	HG03521	A	G	A	A	G	G	C	G	A	G	G	G	G	A	G
		A	G	A	A	G	G	C	G	A	G	G	G	G	A	G
	HG03538	G	A	G	G	C	T	T	A	T	A	A	A	A	T	A
		A	G	A	A	G	G	C	G	A	G	G	G	G	A	G
	HG03539	G	A	G	G	C	T	T	A	T	A	A	A	A	T	A
		A	G	A	A	G	G	C	G	A	G	G	G	G	A	G
	HG03547	A	G	A	A	G	G	C	G	A	G	G	G	G	A	G
		A	G	A	A	G	G	C	G	A	G	G	G	G	A	G
	HG03548	A	A	G	G	C	T	T	A	T	G	A	A	A	T	A
		A	G	A	A	G	G	C	G	A	G	G	G	G	A	G
	HG03556	G	A	G	G	C	T	T	A	T	A	A	A	A	T	A
		A	G	A	A	G	G	C	G	A	G	G	G	G	A	G
	HG03557	A	G	A	A	C	T	T	A	T	A	A	A	A	T	A
		A	G	A	A	G	G	C	G	A	G	G	G	G	A	G
	HG03558	G	A	G	G	C	T	T	A	T	A	A	A	A	T	A
		A	G	A	A	G	G	C	G	A	G	G	G	G	A	G
	HG03559	A	G	A	A	G	G	C	G	A	G	G	G	G	A	G
		A	G	A	A	G	G	C	G	A	G	G	G	G	A	G
	HG03563	A	G	A	A	G	G	C	G	A	G	G	G	G	A	G
		A	G	A	A	G	G	C	G	A	G	G	G	G	A	G
	HG03565	A	A	G	G	C	T	T	A	T	A	A	A	A	T	A
		A	G	A	A	G	G	C	G	A	G	G	G	G	A	G
	HG03567	G	A	G	G	C	T	T	A	T	A	A	A	A	T	A
		A	G	A	A	G	G	C	G	A	G	G	G	G	A	G
	HG03571	A	A	G	G	C	T	T	A	T	A	A	A	A	T	A
		A	G	A	A	G	G	C	G	A	G	G	G	G	A	G
	HG03572	A	G	A	A	G	G	C	G	A	G	G	G	G	A	G
		A	G	A	A	G	G	C	G	A	G	G	G	G	A	G
	HG03575	A	G	A	A	G	G	C	G	A	G	G	G	G	A	G
		A	G	A	A	G	G	C	G	A	G	G	G	G	A	G
	HG03577	A	G	A	A	G	G	C	G	A	G	G	G	G	A	G
		A	G	A	A	G	G	C	G	A	G	G	G	G	A	G
	HG03578	A	A	G	G	C	T	T	A	T	G	A	A	A	T	A
		A	G	A	A	G	G	C	G	A	G	G	G	G	A	G
	HG03583	A	G	A	A	G	G	C	G	A	G	G	G	G	A	G
		A	G	A	A	G	G	C	G	A	G	G	G	G	A	G
	NA18486	G	A	G	G	C	T	T	A	T	A	A	A	A	T	A
		G	A	G	G	C	T	T	A	T	A	A	A	A	T	A
	NA18488	A	A	G	G	C	T	T	A	T	G	A	A	A	T	A
		A	G	G	G	C	T	T	A	T	G	A	A	A	T	A
	NA18489	A	A	G	G	C	T	T	A	T	G	A	A	A	T	A
		A	G	A	A	G	G	C	G	A	G	G	G	G	A	G
	NA18498	A	G	A	A	G	G	C	G	A	G	G	G	G	A	G
		A	G	A	A	G	G	C	G	A	G	G	G	G	A	G
	NA18499	G	A	G	G	C	T	T	A	T	A	A	A	A	T	A
		A	A	G	G	C	T	T	A	T	A	A	A	A	T	A
	NA18501	A	A	G	G	C	T	T	A	T	G	A	A	A	T	A
		A	G	A	A	G	G	C	G	A	G	G	G	G	A	G
	NA18502	A	A	G	G	C	T	T	A	T	A	A	A	A	T	A
		A	A	G	G	C	T	T	A	T	G	A	A	A	T	A
	NA18504	A	G	A	A	G	G	C	G	A	G	G	G	G	A	G
		A	G	A	A	G	G	C	G	A	G	G	G	G	A	G
	NA18505	G	A	G	G	C	T	T	A	T	A	A	A	A	T	A
		A	G	A	A	G	G	C	G	A	G	G	G	G	A	G
	NA18507	A	A	G	G	C	T	T	A	T	G	A	A	A	T	A
		A	G	A	A	G	G	C	G	A	G	G	G	G	A	G
	NA18508	A	G	A	A	G	G	C	G	A	G	G	G	G	A	G
		A	G	A	A	G	G	C	G	A	G	G	G	G	A	G
	NA18510	A	G	A	A	G	G	C	G	A	G	G	G	G	A	G
		A	G	A	A	G	G	C	G	A	G	G	G	G	A	G
	NA18511	A	A	G	G	C	T	T	A	T	G	A	A	A	T	A
		A	G	A	A	G	G	C	G	A	G	G	G	G	A	G
	NA18516	G	A	G	G	C	T	T	A	T	A	A	A	A	T	A
		A	G	A	A	G	G	C	G	A	G	G	G	G	A	G
	NA18517	A	G	A	A	G	G	C	G	A	G	G	G	G	A	G
		A	G	A	A	G	G	C	G	A	G	G	G	G	A	G
	NA18519	A	A	G	G	C	T	T	A	T	A	A	A	A	T	A
		A	G	A	A	G	G	C	G	A	G	G	G	G	A	G
	NA18520	A	G	A	A	G	G	C	G	A	G	G	G	G	A	G
		A	G	A	A	G	G	C	G	A	G	G	G	G	A	G
	NA18522	A	G	A	A	G	G	C	G	A	G	G	G	G	A	G
		A	G	A	A	G	G	C	G	A	G	G	G	G	A	G
	NA18523	A	G	A	A	G	G	C	G	A	G	G	G	G	A	G
		A	G	A	A	G	G	C	G	A	G	G	G	G	A	G
	NA18853	A	A	G	G	C	T	T	A	T	G	A	A	A	T	A
		A	G	A	A	G	G	C	G	A	G	G	G	G	A	G
	NA18856	A	G	A	A	G	G	C	G	A	G	G	G	G	A	G
		A	G	A	A	G	G	C	G	A	G	G	G	G	A	G
	NA18858	A	A	G	G	C	T	T	A	T	G	A	A	A	T	A
		A	G	A	A	G	G	C	G	A	G	G	G	G	A	G
	NA18861	G	A	G	G	C	T	T	A	T	A	A	A	A	T	A
		A	G	A	A	G	G	C	G	A	G	G	G	G	A	G
	NA18864	A	G	A	A	G	G	C	G	A	G	G	G	G	A	G
		A	G	A	A	G	G	C	G	A	G	G	G	G	A	G
	NA18865	A	A	G	G	C	T	T	A	T	G	A	A	A	T	A
		A	A	G	G	C	T	T	A	T	G	A	A	A	T	A
	NA18867	A	G	A	A	G	G	C	G	A	G	G	G	G	A	G
		A	G	A	A	G	G	C	G	A	G	G	G	G	A	G
	NA18868	G	A	G	G	C	T	T	A	T	A	A	A	A	T	A
		A	G	G	G	C	T	T	A	T	G	A	A	A	T	A
	NA18870	A	A	G	G	C	T	T	A	T	G	A	A	A	T	A
		A	G	A	A	G	G	C	G	A	G	G	G	G	A	G
	NA18871	A	G	A	A	G	G	C	G	A	G	G	G	G	A	G
		A	G	A	A	G	G	C	G	A	G	G	G	G	A	G
	NA18873	A	G	A	A	G	G	C	G	A	G	G	G	G	A	G
		A	G	A	A	G	G	C	G	A	G	G	G	G	A	G
	NA18874	G	A	G	G	C	T	T	A	T	A	A	A	A	T	A
		A	A	G	G	C	T	T	A	T	G	A	A	A	T	A
	NA18876	G	A	G	G	C	T	T	A	T	A	A	A	A	T	A
		A	G	A	A	G	G	C	G	A	G	G	G	G	A	G
	NA18877	G	A	G	G	C	T	T	A	T	A	A	A	A	T	A
		A	G	A	A	G	G	C	G	A	G	G	G	G	A	G
	NA18878	A	G	A	A	G	G	C	G	A	G	G	G	G	A	G
		A	G	A	A	G	G	C	G	A	G	G	G	G	A	G
	NA18879	A	A	G	G	C	T	T	A	T	G	A	A	A	T	A
		A	G	A	A	G	G	C	G	A	G	G	G	G	A	G
	NA18881	G	A	G	G	C	T	T	A	T	A	A	A	A	T	A
		A	G	A	A	G	G	C	G	A	G	G	G	G	A	G
	NA18907	G	A	G	G	C	T	T	A	T	A	A	A	A	T	A
		G	A	G	G	C	T	T	A	T	A	A	A	A	T	A
	NA18908	A	G	A	A	G	G	C	G	A	G	G	G	G	A	G
		A	G	A	A	G	G	C	G	A	G	G	G	G	A	G
	NA18909	G	A	G	G	C	T	T	A	T	A	A	A	A	T	A
		A	G	A	A	G	G	C	G	A	G	G	G	G	A	G
	NA18910	A	A	G	G	C	T	T	A	T	G	A	A	A	T	A
		A	G	A	A	G	G	C	G	A	G	G	G	G	A	G
	NA18912	A	A	G	G	C	T	T	A	T	A	A	A	A	T	A
		A	G	A	A	G	G	C	G	A	G	G	G	G	A	G
	NA18915	A	A	G	G	C	T	T	A	T	A	A	A	A	T	A
		A	G	A	A	C	T	T	A	T	G	A	A	A	T	A
	NA18916	A	A	G	G	C	T	T	A	T	A	A	A	A	T	A
		A	G	G	G	C	T	T	A	T	G	A	A	A	T	A
	NA18917	G	A	G	G	C	T	T	A	T	A	A	A	A	T	A
		A	G	A	A	G	G	C	G	A	G	G	G	G	A	G
	NA18923	A	A	G	G	C	T	T	A	T	G	A	A	A	T	A
		A	G	A	A	G	G	C	G	A	G	G	G	G	A	G
	NA18924	A	A	G	G	C	T	T	A	T	G	A	A	A	T	A
		A	G	A	A	G	G	C	G	A	G	G	G	G	A	G
	NA18933	G	A	G	G	C	T	T	A	T	A	A	A	A	T	A
		A	G	A	A	G	G	C	G	A	G	G	G	G	A	G
	NA18934	A	G	A	A	G	G	C	G	A	G	G	G	G	A	G
		A	G	A	A	G	G	C	G	A	G	G	G	G	A	G
	NA19017	A	G	G	G	C	T	T	A	T	G	A	A	A	T	A
		A	G	A	A	G	G	C	G	A	G	G	G	G	A	G
	NA19019	G	A	G	G	C	T	T	A	T	A	A	A	A	T	A
		A	G	A	A	G	G	C	G	A	G	G	G	G	A	G
	NA19020	A	G	G	G	C	T	T	A	T	G	A	A	A	T	A
		A	G	A	A	G	G	C	G	A	G	G	G	G	A	G
	NA19023	A	G	G	G	C	T	T	A	T	G	A	A	A	T	A
		A	G	A	A	G	G	C	G	A	G	G	G	G	A	G
	NA19024	G	A	G	G	C	T	T	A	T	A	A	A	A	T	A
		A	A	G	G	C	T	T	A	T	G	A	A	A	T	A
	NA19025	A	G	A	A	G	G	C	G	A	G	G	G	G	A	G
		A	G	A	A	G	G	C	G	A	G	G	G	G	A	G
	NA19026	G	A	G	G	C	T	T	A	T	A	A	A	A	T	A
		A	G	A	A	G	G	C	G	A	G	G	G	G	A	G
	NA19027	A	A	G	G	C	T	T	A	T	G	A	A	A	T	A
		A	G	A	A	G	G	C	G	A	G	G	G	G	A	G
	NA19028	A	A	G	G	C	T	T	A	T	G	A	A	A	T	A
		A	A	G	G	C	T	T	A	T	G	A	A	A	T	A
	NA19030	A	G	A	A	G	G	C	G	A	G	G	G	G	A	G
		A	G	A	A	G	G	C	G	A	G	G	G	G	A	G
	NA19031	G	A	G	G	C	T	T	A	T	A	A	A	A	T	A
		A	G	A	A	G	G	C	G	A	G	G	G	G	A	G
	NA19035	G	A	G	G	C	T	T	A	T	A	A	A	A	T	A
		A	G	A	A	G	G	C	G	A	G	G	G	G	A	G
	NA19036	A	G	A	A	G	G	C	G	A	G	G	G	G	A	G
		A	G	A	A	G	G	C	G	A	G	G	G	G	A	G
	NA19037	A	G	A	A	G	G	C	G	A	G	G	G	G	A	G
		A	G	A	A	G	G	C	G	A	G	G	G	G	A	G
	NA19038	G	A	G	G	C	T	T	A	T	A	A	A	A	T	A
		A	A	G	G	C	T	T	A	T	G	A	A	A	T	A
	NA19041	A	A	G	G	C	T	T	A	T	A	A	A	A	T	A
		A	G	A	A	G	G	C	G	A	G	G	G	G	A	G
	NA19042	G	A	G	G	C	T	T	A	T	A	A	A	A	T	A
		A	G	A	A	G	G	C	G	A	G	G	G	G	A	G
	NA19043	A	G	A	A	G	G	C	G	A	G	G	G	G	A	G
		A	G	A	A	G	G	C	G	A	G	G	G	G	A	G
	NA19092	G	A	G	G	C	T	T	A	T	A	A	A	A	T	A
		G	A	G	G	C	T	T	A	T	A	A	A	A	T	A
	NA19093	G	A	G	G	C	T	T	A	T	A	A	A	A	T	A
		A	G	A	A	G	G	C	G	A	G	G	G	G	A	G
	NA19095	G	A	G	G	C	T	T	A	T	A	A	A	A	T	A
		G	A	G	G	C	T	T	A	T	A	A	A	A	T	A
	NA19096	G	A	G	G	C	T	T	A	T	A	A	A	A	T	A
		A	G	A	A	G	G	C	G	A	G	G	G	G	A	G
	NA19098	G	A	G	G	C	T	T	A	T	A	A	A	A	T	A
		A	G	A	A	G	G	C	G	A	G	G	G	G	A	G
	NA19099	A	G	G	G	C	T	T	A	T	G	A	A	A	T	A
		A	G	A	A	G	G	C	G	A	G	G	G	G	A	G
	NA19102	A	A	G	G	C	T	T	A	T	A	A	A	A	T	A
		A	G	A	A	G	G	C	G	A	G	G	G	G	A	G
	NA19107	G	A	G	G	C	T	T	A	T	A	A	A	A	T	A
		A	A	G	G	C	T	T	A	T	A	A	A	A	T	A
	NA19108	G	A	G	G	C	T	T	A	T	A	A	A	A	T	A
		A	G	A	A	G	G	C	G	A	G	G	G	G	A	G
	NA19113	A	G	A	A	G	G	C	G	A	G	G	G	G	A	G
		A	G	A	A	G	G	C	G	A	G	G	G	G	A	G
	NA19114	A	A	G	G	C	T	T	A	T	G	A	A	A	T	A
		A	G	A	A	G	G	C	G	A	G	G	G	G	A	G
	NA19116	A	A	G	G	C	T	T	A	T	G	A	A	A	T	A
		A	G	G	G	C	T	T	A	T	G	A	A	A	T	A
	NA19117	A	G	A	A	C	T	T	A	T	A	A	A	A	T	A
		A	G	A	A	G	G	C	G	A	G	G	G	G	A	G
	NA19118	A	G	A	A	G	G	C	G	A	G	G	G	G	A	G
		A	G	A	A	G	G	C	G	A	G	G	G	G	A	G
	NA19119	A	G	A	A	G	G	C	G	A	G	G	G	G	A	G
		A	G	A	A	G	G	C	G	A	G	G	G	G	A	G
	NA19121	A	G	A	A	G	G	C	G	A	G	G	G	G	A	G
		A	G	A	A	G	G	C	G	A	G	G	G	G	A	G
	NA19129	G	A	G	G	C	T	T	A	T	A	A	A	A	T	A
		A	G	G	G	C	T	T	A	T	G	A	A	A	T	A
	NA19130	G	A	G	G	C	T	T	A	T	A	A	A	A	T	A
		A	A	G	G	C	T	T	A	T	G	A	A	A	T	A
	NA19131	A	G	G	G	C	T	T	A	T	G	A	A	A	T	A
		A	G	A	A	G	G	C	G	A	G	G	G	G	A	G
	NA19137	G	A	G	G	C	T	T	A	T	A	A	A	A	T	A
		A	G	A	A	G	G	C	G	A	G	G	G	G	A	G
	NA19138	A	A	G	G	C	T	T	A	T	G	A	A	A	T	A
		A	G	A	A	G	G	C	G	A	G	G	G	G	A	G
	NA19141	G	A	G	G	C	T	T	A	T	A	A	A	A	T	A
		A	G	A	A	G	G	C	G	A	G	G	G	G	A	G
	NA19143	G	A	G	G	C	T	T	A	T	A	A	A	A	T	A
		A	A	G	G	C	T	T	A	T	A	A	A	A	T	A
	NA19144	A	A	G	G	C	T	T	A	T	G	A	A	A	T	A
		A	G	A	A	G	G	C	G	A	G	G	G	G	A	G
	NA19146	G	A	G	G	C	T	T	A	T	A	A	A	A	T	A
		A	A	G	G	C	T	T	A	T	G	A	A	A	T	A
	NA19147	G	A	G	G	C	T	T	A	T	A	A	A	A	T	A
		A	G	A	A	G	G	C	G	A	G	G	G	G	A	G
	NA19149	A	G	A	A	G	G	C	G	A	G	G	G	G	A	G
		A	G	A	A	G	G	C	G	A	G	G	G	G	A	G
	NA19152	G	A	G	G	C	T	T	A	T	A	A	A	A	T	A
		A	G	A	A	G	G	C	G	A	G	G	G	G	A	G
	NA19153	A	G	A	A	G	G	C	G	A	G	G	G	G	A	G
		A	G	A	A	G	G	C	G	A	G	G	G	G	A	G
	NA19159	G	A	G	G	C	T	T	A	T	A	A	A	A	T	A
		A	G	A	A	G	G	C	G	A	G	G	G	G	A	G
	NA19160	A	G	A	A	G	G	C	G	A	G	G	G	G	A	G
		A	G	A	A	G	G	C	G	A	G	G	G	G	A	G
	NA19171	G	A	G	G	C	T	T	A	T	A	A	A	A	T	A
		A	A	G	G	C	T	T	A	T	G	A	A	A	T	A
	NA19172	A	G	A	A	G	G	C	G	A	G	G	G	G	A	G
		A	G	A	A	G	G	C	G	A	G	G	G	G	A	G
	NA19175	G	A	G	G	C	T	T	A	T	A	A	A	A	T	A
		A	G	A	A	G	G	C	G	A	G	G	G	G	A	G
	NA19184	A	A	G	G	C	T	T	A	T	G	A	A	A	T	A
		A	G	A	A	G	G	C	G	A	G	G	G	G	A	G
	NA19185	G	A	G	G	C	T	T	A	T	A	A	A	A	T	A
		A	G	A	A	G	G	C	G	A	G	G	G	G	A	G
	NA19189	G	A	G	G	C	T	T	A	T	A	A	A	A	T	A
		A	A	G	G	C	T	T	A	T	G	A	A	A	T	A
	NA19190	A	G	A	A	G	G	C	G	A	G	G	G	G	A	G
		A	G	A	A	G	G	C	G	A	G	G	G	G	A	G
	NA19197	G	A	G	G	C	T	T	A	T	A	A	A	A	T	A
		A	G	A	A	G	G	C	G	A	G	G	G	G	A	G
	NA19198	G	A	G	G	C	T	T	A	T	A	A	A	A	T	A
		A	A	G	G	C	T	T	A	T	G	A	A	A	T	A
	NA19200	A	A	G	G	C	T	T	A	T	A	A	A	A	T	A
		A	G	A	A	G	G	C	G	A	G	G	G	G	A	G
	NA19201	A	A	G	G	C	T	T	A	T	G	A	A	A	T	A
		A	A	G	G	C	T	T	A	T	G	A	A	A	T	A
	NA19204	G	A	G	G	C	T	T	A	T	A	A	A	A	T	A
		A	G	A	A	G	G	C	G	A	G	G	G	G	A	G
	NA19206	G	A	G	G	C	T	T	A	T	A	A	A	A	T	A
		A	A	G	G	C	T	T	A	T	G	A	A	A	T	A
	NA19207	G	A	G	G	C	T	T	A	T	A	A	A	A	T	A
		A	G	A	A	G	G	C	G	A	G	G	G	G	A	G
	NA19209	A	A	G	G	C	T	T	A	T	A	A	A	A	T	A
		A	G	A	A	G	G	C	G	A	G	G	G	G	A	G
	NA19210	G	A	G	G	C	T	T	A	T	A	A	A	A	T	A
		A	G	A	A	G	G	C	G	A	G	G	G	G	A	G
	NA19213	A	G	A	A	G	G	C	G	A	G	G	G	G	A	G
		A	G	A	A	G	G	C	G	A	G	G	G	G	A	G
	NA19214	A	G	A	A	G	G	C	G	A	G	G	G	G	A	G
		A	G	A	A	G	G	C	G	A	G	G	G	G	A	G
	NA19222	A	G	A	A	G	G	C	G	A	G	G	G	G	A	G
		A	G	A	A	G	G	C	G	A	G	G	G	G	A	G
	NA19223	A	G	A	A	G	G	C	G	A	G	G	G	G	A	G
		A	G	A	A	G	G	C	G	A	G	G	G	G	A	G
	NA19225	A	G	A	A	G	G	C	G	A	G	G	G	G	A	G
		A	G	A	A	G	G	C	G	A	G	G	G	G	A	G
	NA19235	A	G	A	A	G	G	C	G	A	G	G	G	G	A	G
		A	G	A	A	G	G	C	G	A	G	G	G	G	A	G
	NA19236	A	G	A	A	G	G	C	G	A	G	G	G	G	A	G
		A	G	A	A	G	G	C	G	A	G	G	G	G	A	G
	NA19238	A	G	A	A	G	G	C	G	A	G	G	G	G	A	G
		A	G	A	A	G	G	C	G	A	G	G	G	G	A	G
	NA19239	A	A	G	G	C	T	T	A	T	G	A	A	A	T	A
		A	A	G	G	C	T	T	A	T	G	A	A	A	T	A
	NA19247	A	G	A	A	G	G	C	G	A	G	G	G	G	A	G
		A	G	A	A	G	G	C	G	A	G	G	G	G	A	G
	NA19248	G	A	G	G	C	T	T	A	T	A	A	A	A	T	A
		A	G	A	A	G	G	C	G	A	G	G	G	G	A	G
	NA19256	G	A	G	G	C	T	T	A	T	A	A	A	A	T	A
		A	G	A	A	G	G	C	G	A	G	G	G	G	A	G
	NA19257	G	A	G	G	C	T	T	A	T	A	A	A	A	T	A
		A	G	A	A	C	T	T	A	T	A	A	A	A	T	A
	NA19307	A	G	A	A	G	G	C	G	A	G	G	G	G	A	G
		A	G	A	A	G	G	C	G	A	G	G	G	G	A	G
	NA19308	A	G	G	G	C	T	T	A	T	G	A	A	A	T	A
		A	G	A	A	G	G	C	G	A	G	G	G	G	A	G
	NA19309	A	G	A	A	G	G	C	G	A	G	G	G	G	A	G
		A	G	A	A	G	G	C	G	A	G	G	G	G	A	G
	NA19310	A	G	G	G	C	T	T	A	T	G	A	A	A	T	A
		A	G	A	A	G	G	C	G	A	G	G	G	G	A	G
	NA19312	G	A	G	G	C	T	T	A	T	A	A	A	A	T	A
		A	G	A	A	G	G	C	G	A	G	G	G	G	A	G
	NA19314	A	G	A	A	G	G	C	G	A	G	G	G	G	A	G
		A	G	A	A	G	G	C	G	A	G	G	G	G	A	G
	NA19315	A	A	G	G	C	T	T	A	T	G	A	A	A	T	A
		A	G	A	A	G	G	C	G	A	G	G	G	G	A	G
	NA19316	A	G	A	A	G	G	C	G	A	G	G	G	G	A	G
		A	G	A	A	G	G	C	G	A	G	G	G	G	A	G
	NA19317	A	G	A	A	G	G	C	G	A	G	G	G	G	A	G
		A	G	A	A	G	G	C	G	A	G	G	G	G	A	G
	NA19318	G	A	G	G	C	T	T	A	T	A	A	A	A	T	A
		A	G	A	A	G	G	C	G	A	G	G	G	G	A	G
	NA19319	A	G	A	A	G	G	C	G	A	G	G	G	G	A	G
		A	G	A	A	G	G	C	G	A	G	G	G	G	A	G
	NA19320	A	G	A	A	G	G	C	G	A	G	G	G	G	A	G
		A	G	A	A	G	G	C	G	A	G	G	G	G	A	G
	NA19321	G	A	G	G	C	T	T	A	T	A	A	A	A	T	A
		A	A	G	G	C	T	T	A	T	G	A	A	A	T	A
	NA19323	A	G	A	A	G	G	C	G	A	G	G	G	G	A	G
		A	G	A	A	G	G	C	G	A	G	G	G	G	A	G
	NA19324	G	A	G	G	C	T	T	A	T	A	A	A	A	T	A
		A	G	A	A	G	G	C	G	A	G	G	G	G	A	G
	NA19327	A	G	A	A	G	G	C	G	A	G	G	G	G	A	G
		A	G	A	A	G	G	C	G	A	G	G	G	G	A	G
	NA19328	A	A	G	G	C	T	T	A	T	G	A	A	A	T	A
		A	G	A	A	G	G	C	G	A	G	G	G	G	A	G
	NA19331	A	G	A	A	G	G	C	G	A	G	G	G	G	A	G
		A	G	A	A	G	G	C	G	A	G	G	G	G	A	G
	NA19332	G	A	G	G	C	T	T	A	T	A	A	A	A	T	A
		A	G	A	A	G	G	C	G	A	G	G	G	G	A	G
	NA19334	A	G	A	A	G	G	C	G	A	G	G	G	G	A	G
		A	G	A	A	G	G	C	G	A	G	G	G	G	A	G
	NA19338	G	A	G	G	C	T	T	A	T	A	A	A	A	T	A
		A	G	A	A	G	G	C	G	A	G	G	G	G	A	G
	NA19346	A	G	A	A	G	G	C	G	A	G	G	G	G	A	G
		A	G	A	A	G	G	C	G	A	G	G	G	G	A	G
	NA19347	A	G	A	A	G	G	C	G	A	G	G	G	G	A	G
		A	G	A	A	G	G	C	G	A	G	G	G	G	A	G
	NA19350	A	A	G	G	C	T	T	A	T	G	A	A	A	T	A
		A	G	A	A	G	G	C	G	A	G	G	G	G	A	G
	NA19351	A	G	A	A	G	G	C	G	A	G	G	G	G	A	G
		A	G	A	A	G	G	C	G	A	G	G	G	G	A	G
	NA19355	A	G	A	A	G	G	C	G	A	G	G	G	G	A	G
		A	G	A	A	G	G	C	G	A	G	G	G	G	A	G
	NA19360	A	A	G	G	C	T	T	A	T	G	A	A	A	T	A
		A	G	A	A	G	G	C	G	A	G	G	G	G	A	G
	NA19372	A	A	G	G	C	T	T	A	T	G	A	A	A	T	A
		A	G	G	G	C	T	T	A	T	G	A	A	A	T	A
	NA19374	A	G	G	G	C	T	T	A	T	G	A	A	A	T	A
		A	G	A	A	G	G	C	G	A	G	G	G	G	A	G
	NA19375	G	A	G	G	C	T	T	A	T	A	A	A	A	T	A
		A	G	A	A	G	G	C	G	A	G	G	G	G	A	G
	NA19376	A	A	G	G	C	T	T	A	T	G	A	A	A	T	A
		A	G	A	A	G	G	C	G	A	G	G	G	G	A	G
	NA19377	A	G	A	A	G	G	C	G	A	G	G	G	G	A	G
		A	G	A	A	G	G	C	G	A	G	G	G	G	A	G
	NA19378	A	G	A	A	G	G	C	G	A	G	G	G	G	A	G
		A	G	A	A	G	G	C	G	A	G	G	G	G	A	G
	NA19379	A	A	G	G	C	T	T	A	T	G	A	A	A	T	A
		A	G	A	A	G	G	C	G	A	G	G	G	G	A	G
	NA19380	A	G	A	A	G	G	C	G	A	G	G	G	G	A	G
		A	G	A	A	G	G	C	G	A	G	G	G	G	A	G
	NA19383	A	A	G	G	C	T	T	A	T	G	A	A	A	T	A
		A	G	A	A	G	G	C	G	A	G	G	G	G	A	G
	NA19384	A	A	G	G	C	T	T	A	T	G	A	A	A	T	A
		A	G	A	A	G	G	C	G	A	G	G	G	G	A	G
	NA19385	A	G	A	A	G	G	C	G	A	G	G	G	G	A	G
		A	G	A	A	G	G	C	G	A	G	G	G	G	A	G
	NA19390	A	G	A	A	G	G	C	G	A	G	G	G	G	A	G
		A	G	A	A	G	G	C	G	A	G	G	G	G	A	G
	NA19391	A	G	A	A	G	G	C	G	A	G	G	G	G	A	G
		A	G	A	A	G	G	C	G	A	G	G	G	G	A	G
	NA19393	G	A	G	G	C	T	T	A	T	A	A	A	A	T	A
		A	G	A	A	G	G	C	G	A	G	G	G	G	A	G
	NA19394	A	G	A	A	G	G	C	G	A	G	G	G	G	A	G
		A	G	A	A	G	G	C	G	A	G	G	G	G	A	G
	NA19395	G	A	G	G	C	T	T	A	T	A	A	A	A	T	A
		A	G	A	A	G	G	C	G	A	G	G	G	G	A	G
	NA19397	G	A	G	G	C	T	T	A	T	A	A	A	A	T	A
		A	A	G	G	C	T	T	A	T	G	A	A	A	T	A
	NA19399	A	G	A	A	G	G	C	G	A	G	G	G	G	A	G
		A	G	A	A	G	G	C	G	A	G	G	G	G	A	G
	NA19401	A	G	A	A	G	G	C	G	A	G	G	G	G	A	G
		A	G	A	A	G	G	C	G	A	G	G	G	G	A	G
	NA19403	A	A	G	G	C	T	T	A	T	A	A	A	A	T	A
		A	G	A	A	G	G	C	G	A	G	G	G	G	A	G
	NA19404	A	G	G	G	C	T	T	A	T	A	A	A	A	T	A
		A	G	A	A	G	G	C	G	A	G	G	G	G	A	G
	NA19428	A	G	A	A	G	G	C	G	A	G	G	G	G	A	G
		A	G	A	A	G	G	C	G	A	G	G	G	G	A	G
	NA19429	A	G	A	A	G	G	C	G	A	G	G	G	G	A	G
		A	G	A	A	G	G	C	G	A	G	G	G	G	A	G
	NA19430	A	G	G	G	C	T	T	A	T	G	A	A	A	T	A
		A	G	G	G	C	T	T	A	T	G	A	A	A	T	A
	NA19431	G	A	G	G	C	T	T	A	T	A	A	A	A	T	A
		A	G	A	A	G	G	C	G	A	G	G	G	G	A	G
	NA19434	G	A	G	G	C	T	T	A	T	A	A	A	A	T	A
		A	G	A	A	G	G	C	G	A	G	G	G	G	A	G
	NA19435	G	A	G	G	C	T	T	A	T	A	A	A	A	T	A
		A	G	A	A	G	G	C	G	A	G	G	G	G	A	G
	NA19436	A	G	G	G	C	T	T	A	T	G	A	A	A	T	A
		A	G	A	A	G	G	C	G	A	G	G	G	G	A	G
	NA19437	G	A	G	G	C	T	T	A	T	A	A	A	A	T	A
		A	A	G	G	C	T	T	A	T	A	A	A	A	T	A
	NA19438	A	G	A	A	G	G	C	G	A	G	G	G	G	A	G
		A	G	A	A	G	G	C	G	A	G	G	G	G	A	G
	NA19439	G	A	G	G	C	T	T	A	T	A	A	A	A	T	A
		A	G	A	A	G	G	C	G	A	G	G	G	G	A	G
	NA19440	A	G	A	A	G	G	C	G	A	G	G	G	G	A	G
		A	G	A	A	G	G	C	G	A	G	G	G	G	A	G
	NA19443	G	A	G	G	C	T	T	A	T	A	A	A	A	T	A
		A	G	A	A	G	G	C	G	A	G	G	G	G	A	G
	NA19445	A	A	G	G	C	T	T	A	T	G	A	A	A	T	A
		A	G	A	A	G	G	C	G	A	G	G	G	G	A	G
	NA19446	A	G	A	A	G	G	C	G	A	G	G	G	G	A	G
		A	G	A	A	G	G	C	G	A	G	G	G	G	A	G
	NA19448	A	G	A	A	G	G	C	G	A	G	G	G	G	A	G
		A	G	A	A	G	G	C	G	A	G	G	G	G	A	G
	NA19449	A	G	A	A	G	G	C	G	A	G	G	G	G	A	G
		A	G	A	A	G	G	C	G	A	G	G	G	G	A	G
	NA19451	A	G	A	A	G	G	C	G	A	G	G	G	G	A	G
		A	G	A	A	G	G	C	G	A	G	G	G	G	A	G
	NA19452	A	A	G	G	C	T	T	A	T	G	A	A	A	T	A
		A	G	A	A	G	G	C	G	A	G	G	G	G	A	G
	NA19454	A	G	A	A	G	G	C	G	A	G	G	G	G	A	G
		A	G	A	A	G	G	C	G	A	G	G	G	G	A	G
	NA19455	A	G	G	G	C	T	T	A	T	G	A	A	A	T	A
		A	G	A	A	G	G	C	G	A	G	G	G	G	A	G
	NA19456	A	G	G	G	C	T	T	A	T	G	A	A	A	T	A
		A	G	A	A	G	G	C	G	A	G	G	G	G	A	G
	NA19457	A	G	A	A	G	G	C	G	A	G	G	G	G	A	G
		A	G	A	A	G	G	C	G	A	G	G	G	G	A	G
	NA19461	G	A	G	G	C	T	T	A	T	A	A	A	A	T	A
		A	A	G	G	C	T	T	A	T	G	A	A	A	T	A
	NA19462	G	A	G	G	C	T	T	A	T	A	A	A	A	T	A
		A	A	G	G	C	T	T	A	T	G	A	A	A	T	A
	NA19463	A	G	A	A	G	G	C	G	A	G	G	G	G	A	G
		A	G	A	A	G	G	C	G	A	G	G	G	G	A	G
	NA19466	A	A	G	G	C	T	T	A	T	A	A	A	A	T	A
		A	G	A	A	G	G	C	G	A	G	G	G	G	A	G
	NA19467	A	G	A	A	G	G	C	G	A	G	G	G	G	A	G
		A	G	A	A	G	G	C	G	A	G	G	G	G	A	G
	NA19468	A	A	G	G	C	T	T	A	T	A	A	A	A	T	A
		A	G	A	A	G	G	C	G	A	G	G	G	G	A	G
	NA19471	G	A	G	G	C	T	T	A	T	A	A	A	A	T	A
		A	G	A	A	G	G	C	G	A	G	G	G	G	A	G
	NA19472	A	G	A	A	G	G	C	G	A	G	G	G	G	A	G
		A	G	A	A	G	G	C	G	A	G	G	G	G	A	G
	NA19473	G	A	G	G	C	T	T	A	T	A	G	A	A	T	A
		A	G	A	A	G	G	C	G	A	G	G	G	G	A	G
	NA19474	G	A	G	G	C	T	T	A	T	A	A	A	A	T	A
		A	G	A	A	G	G	C	G	A	G	G	G	G	A	G
	NA19475	A	G	G	G	C	T	T	A	T	G	A	A	A	T	A
		A	G	A	A	G	G	C	G	A	G	G	G	G	A	G
